# Supplementary material for: Assessment of the Quality of post-abortion care records in 20 Public Health Facilities in Uganda: What are the gaps and how can we improve quality?
Source: PLoS One. 2025 Sep 17;20(9):e0329842. doi: 10.1371/journal.pone.0329842 (PMC12443310; doi:10.1371/journal.pone.0329842)
Supplement: S1 — (XLS) [file pone.0329842.s001.xls]

## Sheet: Sheet1
district	hf	month	year	gbv_op	other_cause	paf_op	ab_in	gbv_in	otherc_in	evacn_in	abns_all	abns_out	abns_in	hf_type	abns_allb	paf_opb	abns_outb	paf_opb_count_dy	paf_opb_count_y	abns_outb_count_dy	abns_outb_count_y	abns_allb_count_dy	abns_allb_count_y	dist
Gulu City	Bardege HC III	apr	2018		0		0				0	0	0	Health Centre III	0		0	47	1032	47	1032	47	1032	Gulu City
Gulu City	Layibi Techo HC III	apr	2018		0		0				0	0	0	Health Centre III	0		0	47	1032	47	1032	47	1032	Gulu City
Gulu City	Oitino HC II	apr	2018		0		0				0	0	0	Health Centre II	0		0	47	1032	47	1032	47	1032	Gulu City
Gulu City	Gulu Regional Referral Hospital	apr	2018		0		0				0	0	0	Hospital	0		0	47	1032	47	1032	47	1032	Gulu City
Gulu City	Gulu Regional Referral Hospital	aug	2018		0		0				0	0	0	Hospital	0		0	47	1032	47	1032	47	1032	Gulu City
Gulu City	Bardege HC III	aug	2018		0		0				0	0	0	Health Centre III	0		0	47	1032	47	1032	47	1032	Gulu City
Gulu City	Oitino HC II	aug	2018		0		0				0	0	0	Health Centre II	0		0	47	1032	47	1032	47	1032	Gulu City
Gulu City	Layibi Techo HC III	aug	2018		0		0				0	0	0	Health Centre III	0		0	47	1032	47	1032	47	1032	Gulu City
Gulu City	Gulu Regional Referral Hospital	dec	2018		0		0				0	0	0	Hospital	0		0	47	1032	47	1032	47	1032	Gulu City
Gulu City	Layibi Techo HC III	dec	2018		0		0				0	0	0	Health Centre III	0		0	47	1032	47	1032	47	1032	Gulu City
Gulu City	Bardege HC III	dec	2018		0		0				0	0	0	Health Centre III	0		0	47	1032	47	1032	47	1032	Gulu City
Gulu City	Bardege HC III	feb	2018		0		0				0	0	0	Health Centre III	0		0	47	1032	47	1032	47	1032	Gulu City
Gulu City	Gulu Regional Referral Hospital	feb	2018		0		0				0	0	0	Hospital	0		0	47	1032	47	1032	47	1032	Gulu City
Gulu City	Oitino HC II	feb	2018		0		0				0	0	0	Health Centre II	0		0	47	1032	47	1032	47	1032	Gulu City
Gulu City	Layibi Techo HC III	feb	2018		0		0				0	0	0	Health Centre III	0		0	47	1032	47	1032	47	1032	Gulu City
Gulu City	Gulu Regional Referral Hospital	jan	2018		0		0				0	0	0	Hospital	0		0	47	1032	47	1032	47	1032	Gulu City
Gulu City	Oitino HC II	jan	2018		0		0				0	0	0	Health Centre II	0		0	47	1032	47	1032	47	1032	Gulu City
Gulu City	Bardege HC III	jan	2018		0		0				0	0	0	Health Centre III	0		0	47	1032	47	1032	47	1032	Gulu City
Gulu City	Layibi Techo HC III	jan	2018		0		0				0	0	0	Health Centre III	0		0	47	1032	47	1032	47	1032	Gulu City
Gulu City	Bardege HC III	jul	2018	0	0		0				0	0	0	Health Centre III	0		0	47	1032	47	1032	47	1032	Gulu City
Gulu City	Gulu Regional Referral Hospital	jul	2018	0	0		0				0	0	0	Hospital	0		0	47	1032	47	1032	47	1032	Gulu City
Gulu City	Oitino HC II	jul	2018	0	0		0				0	0	0	Health Centre II	0		0	47	1032	47	1032	47	1032	Gulu City
Gulu City	Layibi Techo HC III	jul	2018	0	0		0				0	0	0	Health Centre III	0		0	47	1032	47	1032	47	1032	Gulu City
Gulu City	Bardege HC III	jun	2018		0		0				0	0	0	Health Centre III	0		0	47	1032	47	1032	47	1032	Gulu City
Gulu City	Layibi Techo HC III	jun	2018		0		0				0	0	0	Health Centre III	0		0	47	1032	47	1032	47	1032	Gulu City
Gulu City	Gulu Regional Referral Hospital	jun	2018		0		0				0	0	0	Hospital	0		0	47	1032	47	1032	47	1032	Gulu City
Gulu City	Oitino HC II	jun	2018		0		0				0	0	0	Health Centre II	0		0	47	1032	47	1032	47	1032	Gulu City
Gulu City	Bardege HC III	mar	2018	0	0		0				0	0	0	Health Centre III	0		0	47	1032	47	1032	47	1032	Gulu City
Gulu City	Gulu Regional Referral Hospital	mar	2018	0	0		0				0	0	0	Hospital	0		0	47	1032	47	1032	47	1032	Gulu City
Gulu City	Layibi Techo HC III	mar	2018	0	0		0				0	0	0	Health Centre III	0		0	47	1032	47	1032	47	1032	Gulu City
Gulu City	Oitino HC II	mar	2018	0	0		0				0	0	0	Health Centre II	0		0	47	1032	47	1032	47	1032	Gulu City
Gulu City	Oitino HC II	may	2018	0	0		0				0	0	0	Health Centre II	0		0	47	1032	47	1032	47	1032	Gulu City
Gulu City	Bardege HC III	may	2018	0	0		0				0	0	0	Health Centre III	0		0	47	1032	47	1032	47	1032	Gulu City
Gulu City	Gulu Regional Referral Hospital	may	2018	0	0		0				0	0	0	Hospital	0		0	47	1032	47	1032	47	1032	Gulu City
Gulu City	Layibi Techo HC III	may	2018	0	0		0				0	0	0	Health Centre III	0		0	47	1032	47	1032	47	1032	Gulu City
Gulu City	Bardege HC III	nov	2018	0	0		0				0	0	0	Health Centre III	0		0	47	1032	47	1032	47	1032	Gulu City
Gulu City	Oitino HC II	nov	2018	0	0		0				0	0	0	Health Centre II	0		0	47	1032	47	1032	47	1032	Gulu City
Gulu City	Gulu Regional Referral Hospital	nov	2018	0	0		0				0	0	0	Hospital	0		0	47	1032	47	1032	47	1032	Gulu City
Gulu City	Layibi Techo HC III	nov	2018	0	0		0				0	0	0	Health Centre III	0		0	47	1032	47	1032	47	1032	Gulu City
Gulu City	Bardege HC III	oct	2018		0		0				0	0	0	Health Centre III	0		0	47	1032	47	1032	47	1032	Gulu City
Gulu City	Layibi Techo HC III	oct	2018		0		0				0	0	0	Health Centre III	0		0	47	1032	47	1032	47	1032	Gulu City
Gulu City	Oitino HC II	oct	2018		0		0				0	0	0	Health Centre II	0		0	47	1032	47	1032	47	1032	Gulu City
Gulu City	Gulu Regional Referral Hospital	oct	2018		0		0				0	0	0	Hospital	0		0	47	1032	47	1032	47	1032	Gulu City
Gulu City	Oitino HC II	sep	2018	0	0		0				0	0	0	Health Centre II	0		0	47	1032	47	1032	47	1032	Gulu City
Gulu City	Bardege HC III	sep	2018	0	0		0				0	0	0	Health Centre III	0		0	47	1032	47	1032	47	1032	Gulu City
Gulu City	Gulu Regional Referral Hospital	sep	2018	0	0		0				0	0	0	Hospital	0		0	47	1032	47	1032	47	1032	Gulu City
Gulu City	Layibi Techo HC III	sep	2018	0	0		0				0	0	0	Health Centre III	0		0	47	1032	47	1032	47	1032	Gulu City
Gulu City	Oitino HC II	apr	2019		0		0				0	0	0	Health Centre II	0		0	48	1032	48	1032	48	1032	Gulu City
Gulu City	Bardege HC III	apr	2019		0		0				0	0	0	Health Centre III	0		0	48	1032	48	1032	48	1032	Gulu City
Gulu City	Gulu Regional Referral Hospital	apr	2019		0		0				0	0	0	Hospital	0		0	48	1032	48	1032	48	1032	Gulu City
Gulu City	Layibi Techo HC III	apr	2019		0		0				0	0	0	Health Centre III	0		0	48	1032	48	1032	48	1032	Gulu City
Gulu City	Oitino HC II	aug	2019		0		0				0	0	0	Health Centre II	0		0	48	1032	48	1032	48	1032	Gulu City
Gulu City	Gulu Regional Referral Hospital	aug	2019		0		0				0	0	0	Hospital	0		0	48	1032	48	1032	48	1032	Gulu City
Gulu City	Bardege HC III	aug	2019		0		0				0	0	0	Health Centre III	0		0	48	1032	48	1032	48	1032	Gulu City
Gulu City	Layibi Techo HC III	aug	2019		0		0				0	0	0	Health Centre III	0		0	48	1032	48	1032	48	1032	Gulu City
Gulu City	Gulu Regional Referral Hospital	dec	2019		0		0				0	0	0	Hospital	0		0	48	1032	48	1032	48	1032	Gulu City
Gulu City	Layibi Techo HC III	dec	2019		0		0				0	0	0	Health Centre III	0		0	48	1032	48	1032	48	1032	Gulu City
Gulu City	Oitino HC II	dec	2019		0		0				0	0	0	Health Centre II	0		0	48	1032	48	1032	48	1032	Gulu City
Gulu City	Bardege HC III	dec	2019		0		0				0	0	0	Health Centre III	0		0	48	1032	48	1032	48	1032	Gulu City
Gulu City	Oitino HC II	feb	2019		0		0				0	0	0	Health Centre II	0		0	48	1032	48	1032	48	1032	Gulu City
Gulu City	Gulu Regional Referral Hospital	feb	2019		0		0				0	0	0	Hospital	0		0	48	1032	48	1032	48	1032	Gulu City
Gulu City	Bardege HC III	feb	2019		0		0				0	0	0	Health Centre III	0		0	48	1032	48	1032	48	1032	Gulu City
Gulu City	Layibi Techo HC III	feb	2019		0		0				0	0	0	Health Centre III	0		0	48	1032	48	1032	48	1032	Gulu City
Gulu City	Layibi Techo HC III	jan	2019		0		0				0	0	0	Health Centre III	0		0	48	1032	48	1032	48	1032	Gulu City
Gulu City	Bardege HC III	jan	2019		0		0				0	0	0	Health Centre III	0		0	48	1032	48	1032	48	1032	Gulu City
Gulu City	Oitino HC II	jan	2019		0		0				0	0	0	Health Centre II	0		0	48	1032	48	1032	48	1032	Gulu City
Gulu City	Gulu Regional Referral Hospital	jan	2019		0		0				0	0	0	Hospital	0		0	48	1032	48	1032	48	1032	Gulu City
Gulu City	Layibi Techo HC III	jul	2019	0	0		0				0	0	0	Health Centre III	0		0	48	1032	48	1032	48	1032	Gulu City
Gulu City	Gulu Regional Referral Hospital	jul	2019	0	0		0				0	0	0	Hospital	0		0	48	1032	48	1032	48	1032	Gulu City
Gulu City	Bardege HC III	jul	2019	0	0		0				0	0	0	Health Centre III	0		0	48	1032	48	1032	48	1032	Gulu City
Gulu City	Oitino HC II	jul	2019	0	0		0				0	0	0	Health Centre II	0		0	48	1032	48	1032	48	1032	Gulu City
Gulu City	Bardege HC III	jun	2019		0		0				0	0	0	Health Centre III	0		0	48	1032	48	1032	48	1032	Gulu City
Gulu City	Oitino HC II	jun	2019		0		0				0	0	0	Health Centre II	0		0	48	1032	48	1032	48	1032	Gulu City
Gulu City	Gulu Regional Referral Hospital	jun	2019		0		0				0	0	0	Hospital	0		0	48	1032	48	1032	48	1032	Gulu City
Gulu City	Layibi Techo HC III	jun	2019		0		0				0	0	0	Health Centre III	0		0	48	1032	48	1032	48	1032	Gulu City
Gulu City	Gulu Regional Referral Hospital	mar	2019	0	0		0				0	0	0	Hospital	0		0	48	1032	48	1032	48	1032	Gulu City
Gulu City	Layibi Techo HC III	mar	2019	0	0		0				0	0	0	Health Centre III	0		0	48	1032	48	1032	48	1032	Gulu City
Gulu City	Bardege HC III	mar	2019	0	0		0				0	0	0	Health Centre III	0		0	48	1032	48	1032	48	1032	Gulu City
Gulu City	Oitino HC II	mar	2019	0	0		0				0	0	0	Health Centre II	0		0	48	1032	48	1032	48	1032	Gulu City
Gulu City	Oitino HC II	may	2019	0	0		0				0	0	0	Health Centre II	0		0	48	1032	48	1032	48	1032	Gulu City
Gulu City	Bardege HC III	may	2019	0	0		0				0	0	0	Health Centre III	0		0	48	1032	48	1032	48	1032	Gulu City
Gulu City	Gulu Regional Referral Hospital	may	2019	0	0		0				0	0	0	Hospital	0		0	48	1032	48	1032	48	1032	Gulu City
Gulu City	Layibi Techo HC III	may	2019	0	0		0				0	0	0	Health Centre III	0		0	48	1032	48	1032	48	1032	Gulu City
Gulu City	Gulu Regional Referral Hospital	nov	2019	0	0		0				0	0	0	Hospital	0		0	48	1032	48	1032	48	1032	Gulu City
Gulu City	Layibi Techo HC III	nov	2019	0	0		0				0	0	0	Health Centre III	0		0	48	1032	48	1032	48	1032	Gulu City
Gulu City	Oitino HC II	nov	2019	0	0		0				0	0	0	Health Centre II	0		0	48	1032	48	1032	48	1032	Gulu City
Gulu City	Bardege HC III	nov	2019	0	0		0				0	0	0	Health Centre III	0		0	48	1032	48	1032	48	1032	Gulu City
Gulu City	Bardege HC III	oct	2019		0		0				0	0	0	Health Centre III	0		0	48	1032	48	1032	48	1032	Gulu City
Gulu City	Oitino HC II	oct	2019		0		0				0	0	0	Health Centre II	0		0	48	1032	48	1032	48	1032	Gulu City
Gulu City	Layibi Techo HC III	oct	2019		0		0				0	0	0	Health Centre III	0		0	48	1032	48	1032	48	1032	Gulu City
Gulu City	Gulu Regional Referral Hospital	oct	2019		0		0				0	0	0	Hospital	0		0	48	1032	48	1032	48	1032	Gulu City
Gulu City	Bardege HC III	sep	2019	0	0		0				0	0	0	Health Centre III	0		0	48	1032	48	1032	48	1032	Gulu City
Gulu City	Gulu Regional Referral Hospital	sep	2019	0	0		0				0	0	0	Hospital	0		0	48	1032	48	1032	48	1032	Gulu City
Gulu City	Oitino HC II	sep	2019	0	0		0				0	0	0	Health Centre II	0		0	48	1032	48	1032	48	1032	Gulu City
Gulu City	Layibi Techo HC III	sep	2019	0	0		0				0	0	0	Health Centre III	0		0	48	1032	48	1032	48	1032	Gulu City
Gulu City	Oitino HC II	apr	2020	0	0	0		0	0	0	0	0	0	Health Centre II	0	0	0	48	1032	48	1032	48	1032	Gulu City
Gulu City	Bardege HC III	apr	2020	0	1	1		0	1	0	2	1	1	Health Centre III	0	0	1	48	1032	48	1032	48	1032	Gulu City
Gulu City	Layibi Techo HC III	apr	2020	0	0	0		0	0	0	0	0	0	Health Centre III	0	0	0	48	1032	48	1032	48	1032	Gulu City
Gulu City	Gulu Regional Referral Hospital	apr	2020	0	24	0		0	79	41	144	24	120	Hospital	0	0	24	48	1032	48	1032	48	1032	Gulu City
Gulu City	Gulu Regional Referral Hospital	aug	2020	0	29	0		0	63	51	143	29	114	Hospital	0	0	29	48	1032	48	1032	48	1032	Gulu City
Gulu City	Bardege HC III	aug	2020	0	2	0		0	2	0	4	2	2	Health Centre III	0	0	2	48	1032	48	1032	48	1032	Gulu City
Gulu City	Oitino HC II	aug	2020	0	0	0		0	0	0	0	0	0	Health Centre II	0	0	0	48	1032	48	1032	48	1032	Gulu City
Gulu City	Layibi Techo HC III	aug	2020	0	0	0		0	0	0	0	0	0	Health Centre III	0	0	0	48	1032	48	1032	48	1032	Gulu City
Gulu City	Layibi Techo HC III	dec	2020	0	0	0		0	0	0	0	0	0	Health Centre III	0	0	0	48	1032	48	1032	48	1032	Gulu City
Gulu City	Oitino HC II	dec	2020	0	2	0		0	0	0	2	2	0	Health Centre II	0	0	2	48	1032	48	1032	48	1032	Gulu City
Gulu City	Gulu Regional Referral Hospital	dec	2020	0	16	0		0	88	50	154	16	138	Hospital	0	0	16	48	1032	48	1032	48	1032	Gulu City
Gulu City	Bardege HC III	dec	2020	0	0	0		0	0	0	0	0	0	Health Centre III	0	0	0	48	1032	48	1032	48	1032	Gulu City
Gulu City	Oitino HC II	feb	2020	0	0	0		0	0	0	0	0	0	Health Centre II	0	0	0	48	1032	48	1032	48	1032	Gulu City
Gulu City	Layibi Techo HC III	feb	2020	0	0	0		0	0	0	0	0	0	Health Centre III	0	0	0	48	1032	48	1032	48	1032	Gulu City
Gulu City	Gulu Regional Referral Hospital	feb	2020	0	16	0		0	63	49	128	16	112	Hospital	0	0	16	48	1032	48	1032	48	1032	Gulu City
Gulu City	Bardege HC III	feb	2020	0	4	2		0	3	0	7	4	3	Health Centre III	0	0	4	48	1032	48	1032	48	1032	Gulu City
Gulu City	Oitino HC II	jan	2020	0	1	1		0	0	0	1	1	0	Health Centre II	0	0	1	48	1032	48	1032	48	1032	Gulu City
Gulu City	Bardege HC III	jan	2020	0	3	0		0	4	0	7	3	4	Health Centre III	0	0	3	48	1032	48	1032	48	1032	Gulu City
Gulu City	Layibi Techo HC III	jan	2020	0	0	0		0	0	0	0	0	0	Health Centre III	0	0	0	48	1032	48	1032	48	1032	Gulu City
Gulu City	Gulu Regional Referral Hospital	jan	2020	0	11	0		0	72	40	123	11	112	Hospital	0	0	11	48	1032	48	1032	48	1032	Gulu City
Gulu City	Bardege HC III	jul	2020	0	2	0		0	2	0	4	2	2	Health Centre III	0	0	2	48	1032	48	1032	48	1032	Gulu City
Gulu City	Layibi Techo HC III	jul	2020	0	0	0		0	0	0	0	0	0	Health Centre III	0	0	0	48	1032	48	1032	48	1032	Gulu City
Gulu City	Oitino HC II	jul	2020	0	0	0		0	0	0	0	0	0	Health Centre II	0	0	0	48	1032	48	1032	48	1032	Gulu City
Gulu City	Gulu Regional Referral Hospital	jul	2020	0	49	0		0	131	48	228	49	179	Hospital	0	0	49	48	1032	48	1032	48	1032	Gulu City
Gulu City	Gulu Regional Referral Hospital	jun	2020	0	17	0		0	70	38	125	17	108	Hospital	0	0	17	48	1032	48	1032	48	1032	Gulu City
Gulu City	Oitino HC II	jun	2020	0	0	9		0	0	0	0	0	0	Health Centre II	0	0	0	48	1032	48	1032	48	1032	Gulu City
Gulu City	Bardege HC III	jun	2020	0	1	0		0	2	0	3	1	2	Health Centre III	0	0	1	48	1032	48	1032	48	1032	Gulu City
Gulu City	Layibi Techo HC III	jun	2020	0	0	0		0	0	0	0	0	0	Health Centre III	0	0	0	48	1032	48	1032	48	1032	Gulu City
Gulu City	Gulu Regional Referral Hospital	mar	2020	0	27	0		0	68	36	131	27	104	Hospital	0	0	27	48	1032	48	1032	48	1032	Gulu City
Gulu City	Oitino HC II	mar	2020	0	0	0		0	0	0	0	0	0	Health Centre II	0	0	0	48	1032	48	1032	48	1032	Gulu City
Gulu City	Layibi Techo HC III	mar	2020	0	1	0		0	2	0	3	1	2	Health Centre III	0	0	1	48	1032	48	1032	48	1032	Gulu City
Gulu City	Bardege HC III	mar	2020	0	0	0		0	2	0	2	0	2	Health Centre III	0	0	0	48	1032	48	1032	48	1032	Gulu City
Gulu City	Bardege HC III	may	2020	0	1	0		0	1	0	2	1	1	Health Centre III	0	0	1	48	1032	48	1032	48	1032	Gulu City
Gulu City	Oitino HC II	may	2020	0	0	0		0	0	0	0	0	0	Health Centre II	0	0	0	48	1032	48	1032	48	1032	Gulu City
Gulu City	Layibi Techo HC III	may	2020	0	0	0		4	0	0	4	0	4	Health Centre III	0	0	0	48	1032	48	1032	48	1032	Gulu City
Gulu City	Gulu Regional Referral Hospital	may	2020	0	29	0		0	126	28	183	29	154	Hospital	0	0	29	48	1032	48	1032	48	1032	Gulu City
Gulu City	Layibi Techo HC III	nov	2020	2	0	0		0	0	0	2	2	0	Health Centre III	0	0	2	48	1032	48	1032	48	1032	Gulu City
Gulu City	Gulu Regional Referral Hospital	nov	2020	0	1	0		0	96	37	134	1	133	Hospital	0	0	1	48	1032	48	1032	48	1032	Gulu City
Gulu City	Oitino HC II	nov	2020	0	0	0		0	0	0	0	0	0	Health Centre II	0	0	0	48	1032	48	1032	48	1032	Gulu City
Gulu City	Bardege HC III	nov	2020	0	0	0		0	0	0	0	0	0	Health Centre III	0	0	0	48	1032	48	1032	48	1032	Gulu City
Gulu City	Bardege HC III	oct	2020	0	0	0		0	1	0	1	0	1	Health Centre III	0	0	0	48	1032	48	1032	48	1032	Gulu City
Gulu City	Oitino HC II	oct	2020	0	0	0		0	0	0	0	0	0	Health Centre II	0	0	0	48	1032	48	1032	48	1032	Gulu City
Gulu City	Gulu Regional Referral Hospital	oct	2020	0	24	0		0	85	50	159	24	135	Hospital	0	0	24	48	1032	48	1032	48	1032	Gulu City
Gulu City	Layibi Techo HC III	oct	2020	0	0	0		0	0	0	0	0	0	Health Centre III	0	0	0	48	1032	48	1032	48	1032	Gulu City
Gulu City	Bardege HC III	sep	2020	0	1	0			1	0	2	1	1	Health Centre III	0	0	1	48	1032	48	1032	48	1032	Gulu City
Gulu City	Oitino HC II	sep	2020	0	0	0			0	0	0	0	0	Health Centre II	0	0	0	48	1032	48	1032	48	1032	Gulu City
Gulu City	Layibi Techo HC III	sep	2020	0	0	0			0	0	0	0	0	Health Centre III	0	0	0	48	1032	48	1032	48	1032	Gulu City
Gulu City	Gulu Regional Referral Hospital	sep	2020	0	33	0			102	55	190	33	157	Hospital	0	0	33	48	1032	48	1032	48	1032	Gulu City
Gulu City	Bardege HC III	apr	2021	0	2	0		0	2	0	4	2	2	Health Centre III	0	0	2	48	1032	48	1032	48	1032	Gulu City
Gulu City	Oitino HC II	apr	2021	0	0	0		0	0	0	0	0	0	Health Centre II	0	0	0	48	1032	48	1032	48	1032	Gulu City
Gulu City	Layibi Techo HC III	apr	2021	0	0	0		0	0	0	0	0	0	Health Centre III	0	0	0	48	1032	48	1032	48	1032	Gulu City
Gulu City	Gulu Regional Referral Hospital	apr	2021	0	10	0		0	73	50	133	10	123	Hospital	0	0	10	48	1032	48	1032	48	1032	Gulu City
Gulu City	Layibi Techo HC III	aug	2021	0	0	0		0	0	0	0	0	0	Health Centre III	0	0	0	48	1032	48	1032	48	1032	Gulu City
Gulu City	Oitino HC II	aug	2021	0	0	0		0	0	0	0	0	0	Health Centre II	0	0	0	48	1032	48	1032	48	1032	Gulu City
Gulu City	Bardege HC III	aug	2021	0	1	0		0	1	0	2	1	1	Health Centre III	0	0	1	48	1032	48	1032	48	1032	Gulu City
Gulu City	Gulu Regional Referral Hospital	aug	2021	0	6	7		0	90	98	194	6	188	Hospital	0	0	6	48	1032	48	1032	48	1032	Gulu City
Gulu City	Bardege HC III	dec	2021	0	0	0		0	0	0	0	0	0	Health Centre III	0	0	0	48	1032	48	1032	48	1032	Gulu City
Gulu City	Oitino HC II	dec	2021	0	1	1		0	0	0	1	1	0	Health Centre II	0	0	1	48	1032	48	1032	48	1032	Gulu City
Gulu City	Layibi Techo HC III	dec	2021	0	0	0		0	0	0	0	0	0	Health Centre III	0	0	0	48	1032	48	1032	48	1032	Gulu City
Gulu City	Gulu Regional Referral Hospital	dec	2021	0	0	0		0	68	35	103	0	103	Hospital	0	0	0	48	1032	48	1032	48	1032	Gulu City
Gulu City	Layibi Techo HC III	feb	2021	0	0	0		0	0	0	0	0	0	Health Centre III	0	0	0	48	1032	48	1032	48	1032	Gulu City
Gulu City	Oitino HC II	feb	2021	0	0	0		0	0	0	0	0	0	Health Centre II	0	0	0	48	1032	48	1032	48	1032	Gulu City
Gulu City	Gulu Regional Referral Hospital	feb	2021	0	12	0		1	60	33	106	12	94	Hospital	0	0	12	48	1032	48	1032	48	1032	Gulu City
Gulu City	Bardege HC III	feb	2021	0	0	0		0	0	0	0	0	0	Health Centre III	0	0	0	48	1032	48	1032	48	1032	Gulu City
Gulu City	Layibi Techo HC III	jan	2021	0	0	0		0	0	0	0	0	0	Health Centre III	0	0	0	48	1032	48	1032	48	1032	Gulu City
Gulu City	Gulu Regional Referral Hospital	jan	2021	0	56	0		0	90	41	187	56	131	Hospital	0	0	56	48	1032	48	1032	48	1032	Gulu City
Gulu City	Oitino HC II	jan	2021	0	0	0		0	0	0	0	0	0	Health Centre II	0	0	0	48	1032	48	1032	48	1032	Gulu City
Gulu City	Bardege HC III	jan	2021	0	0	0		0	0	0	0	0	0	Health Centre III	0	0	0	48	1032	48	1032	48	1032	Gulu City
Gulu City	Gulu Regional Referral Hospital	jul	2021	0	0	0		0	77	63	140	0	140	Hospital	0	0	0	48	1032	48	1032	48	1032	Gulu City
Gulu City	Bardege HC III	jul	2021	0	1	0		0	1	0	2	1	1	Health Centre III	0	0	1	48	1032	48	1032	48	1032	Gulu City
Gulu City	Oitino HC II	jul	2021	0	0	0		0	0	0	0	0	0	Health Centre II	0	0	0	48	1032	48	1032	48	1032	Gulu City
Gulu City	Layibi Techo HC III	jul	2021	0	0	0		0	0	0	0	0	0	Health Centre III	0	0	0	48	1032	48	1032	48	1032	Gulu City
Gulu City	Bardege HC III	jun	2021	0	0	0		0	0	0	0	0	0	Health Centre III	0	0	0	48	1032	48	1032	48	1032	Gulu City
Gulu City	Layibi Techo HC III	jun	2021	0	0	0		0	0	0	0	0	0	Health Centre III	0	0	0	48	1032	48	1032	48	1032	Gulu City
Gulu City	Oitino HC II	jun	2021	0	2	0		0	0	0	2	2	0	Health Centre II	0	0	2	48	1032	48	1032	48	1032	Gulu City
Gulu City	Gulu Regional Referral Hospital	jun	2021	0	2	0		1	74	0	77	2	75	Hospital	0	0	2	48	1032	48	1032	48	1032	Gulu City
Gulu City	Bardege HC III	mar	2021	0	2	0		0	0	0	2	2	0	Health Centre III	0	0	2	48	1032	48	1032	48	1032	Gulu City
Gulu City	Oitino HC II	mar	2021	0	0	0		0	0	0	0	0	0	Health Centre II	0	0	0	48	1032	48	1032	48	1032	Gulu City
Gulu City	Layibi Techo HC III	mar	2021	0	0	0		0	0	0	0	0	0	Health Centre III	0	0	0	48	1032	48	1032	48	1032	Gulu City
Gulu City	Gulu Regional Referral Hospital	mar	2021	0	29	0		0	102	57	188	29	159	Hospital	0	0	29	48	1032	48	1032	48	1032	Gulu City
Gulu City	Oitino HC II	may	2021	0	0	0		0	0	0	0	0	0	Health Centre II	0	0	0	48	1032	48	1032	48	1032	Gulu City
Gulu City	Gulu Regional Referral Hospital	may	2021	0	0	0		0	86	75	161	0	161	Hospital	0	0	0	48	1032	48	1032	48	1032	Gulu City
Gulu City	Bardege HC III	may	2021	0	1	1		0	1	0	2	1	1	Health Centre III	0	0	1	48	1032	48	1032	48	1032	Gulu City
Gulu City	Layibi Techo HC III	may	2021	0	0	0		0	0	0	0	0	0	Health Centre III	0	0	0	48	1032	48	1032	48	1032	Gulu City
Gulu City	Layibi Techo HC III	nov	2021	0	0	0		0	0	0	0	0	0	Health Centre III	0	0	0	48	1032	48	1032	48	1032	Gulu City
Gulu City	Bardege HC III	nov	2021	0	3	0		0	0	0	3	3	0	Health Centre III	0	0	3	48	1032	48	1032	48	1032	Gulu City
Gulu City	Oitino HC II	nov	2021	0	1	0		0	0	0	1	1	0	Health Centre II	0	0	1	48	1032	48	1032	48	1032	Gulu City
Gulu City	Gulu Regional Referral Hospital	nov	2021	0	0	0		0	35	31	66	0	66	Hospital	0	0	0	48	1032	48	1032	48	1032	Gulu City
Gulu City	Bardege HC III	oct	2021	0	3	0			3	0	6	3	3	Health Centre III	0	0	3	48	1032	48	1032	48	1032	Gulu City
Gulu City	Gulu Regional Referral Hospital	oct	2021	0	0	0			62	37	99	0	99	Hospital	0	0	0	48	1032	48	1032	48	1032	Gulu City
Gulu City	Layibi Techo HC III	oct	2021	0	0	0			0	0	0	0	0	Health Centre III	0	0	0	48	1032	48	1032	48	1032	Gulu City
Gulu City	Oitino HC II	oct	2021	0	0	0			0	0	0	0	0	Health Centre II	0	0	0	48	1032	48	1032	48	1032	Gulu City
Gulu City	Layibi Techo HC III	sep	2021	0	0	0			0	0	0	0	0	Health Centre III	0	0	0	48	1032	48	1032	48	1032	Gulu City
Gulu City	Bardege HC III	sep	2021	0	3	0			2	0	5	3	2	Health Centre III	0	0	3	48	1032	48	1032	48	1032	Gulu City
Gulu City	Oitino HC II	sep	2021	0	1	0			0	0	1	1	0	Health Centre II	0	0	1	48	1032	48	1032	48	1032	Gulu City
Gulu City	Gulu Regional Referral Hospital	sep	2021	0	1	0			75	39	115	1	114	Hospital	0	0	1	48	1032	48	1032	48	1032	Gulu City
Gulu District	Pabwo HC III	apr	2018		0		1				1	0	1	Health Centre III	0		0	97	1032	97	1032	97	1032	Gulu District
Gulu District	Layibi Techo HC III	apr	2018		0		0				0	0	0	Health Centre III	0		0	97	1032	97	1032	97	1032	Gulu District
Gulu District	Oitino HC II	apr	2018		0		0				0	0	0	Health Centre II	0		0	97	1032	97	1032	97	1032	Gulu District
Gulu District	Awach HC IV	apr	2018		4		10				14	4	10	Health Centre IV	0		4	97	1032	97	1032	97	1032	Gulu District
Gulu District	Oroko HC II	apr	2018		0		0				0	0	0	Health Centre II	0		0	97	1032	97	1032	97	1032	Gulu District
Gulu District	Punena HC II	apr	2018		1		0				1	1	0	Health Centre II	0		1	97	1032	97	1032	97	1032	Gulu District
Gulu District	Kal Alii HC II	apr	2018		0		0				0	0	0	Health Centre II	0		0	97	1032	97	1032	97	1032	Gulu District
Gulu District	Omel HC II	apr	2018		0		0				0	0	0	Health Centre II	0		0	97	1032	97	1032	97	1032	Gulu District
Gulu District	Layibi Techo HC III	aug	2018		1		0				1	1	0	Health Centre III	0		1	97	1032	97	1032	97	1032	Gulu District
Gulu District	Oroko HC II	aug	2018		0		0				0	0	0	Health Centre II	0		0	97	1032	97	1032	97	1032	Gulu District
Gulu District	Awach HC IV	aug	2018		0		8				8	0	8	Health Centre IV	0		0	97	1032	97	1032	97	1032	Gulu District
Gulu District	Pabwo HC III	aug	2018		2		0				2	2	0	Health Centre III	0		2	97	1032	97	1032	97	1032	Gulu District
Gulu District	Kal Alii HC II	aug	2018		0		0				0	0	0	Health Centre II	0		0	97	1032	97	1032	97	1032	Gulu District
Gulu District	Oitino HC II	aug	2018		2		0				2	2	0	Health Centre II	0		2	97	1032	97	1032	97	1032	Gulu District
Gulu District	Omel HC II	aug	2018		1		0				1	1	0	Health Centre II	0		1	97	1032	97	1032	97	1032	Gulu District
Gulu District	Punena HC II	aug	2018		0		0				0	0	0	Health Centre II	0		0	97	1032	97	1032	97	1032	Gulu District
Gulu District	Kal Alii HC II	dec	2018		0		0				0	0	0	Health Centre II	0		0	97	1032	97	1032	97	1032	Gulu District
Gulu District	Layibi Techo HC III	dec	2018		2		0				2	2	0	Health Centre III	0		2	97	1032	97	1032	97	1032	Gulu District
Gulu District	Omel HC II	dec	2018		1		0				1	1	0	Health Centre II	0		1	97	1032	97	1032	97	1032	Gulu District
Gulu District	Oitino HC II	dec	2018		3		0				3	3	0	Health Centre II	0		3	97	1032	97	1032	97	1032	Gulu District
Gulu District	Punena HC II	dec	2018		0		0				0	0	0	Health Centre II	0		0	97	1032	97	1032	97	1032	Gulu District
Gulu District	Oroko HC II	dec	2018		0		0				0	0	0	Health Centre II	0		0	97	1032	97	1032	97	1032	Gulu District
Gulu District	Awach HC IV	dec	2018		2		6				8	2	6	Health Centre IV	0		2	97	1032	97	1032	97	1032	Gulu District
Gulu District	Pabwo HC III	dec	2018		0		0				0	0	0	Health Centre III	0		0	97	1032	97	1032	97	1032	Gulu District
Gulu District	Oitino HC II	dec	2018		0		0				0	0	0	Health Centre II	0		0	97	1032	97	1032	97	1032	Gulu District
Gulu District	Awach HC IV	feb	2018		1		11				12	1	11	Health Centre IV	0		1	97	1032	97	1032	97	1032	Gulu District
Gulu District	Punena HC II	feb	2018		0		0				0	0	0	Health Centre II	0		0	97	1032	97	1032	97	1032	Gulu District
Gulu District	Layibi Techo HC III	feb	2018		0		0				0	0	0	Health Centre III	0		0	97	1032	97	1032	97	1032	Gulu District
Gulu District	Pabwo HC III	feb	2018		0		0				0	0	0	Health Centre III	0		0	97	1032	97	1032	97	1032	Gulu District
Gulu District	Oitino HC II	feb	2018		1		0				1	1	0	Health Centre II	0		1	97	1032	97	1032	97	1032	Gulu District
Gulu District	Kal Alii HC II	feb	2018		0		0				0	0	0	Health Centre II	0		0	97	1032	97	1032	97	1032	Gulu District
Gulu District	Oroko HC II	feb	2018		0		0				0	0	0	Health Centre II	0		0	97	1032	97	1032	97	1032	Gulu District
Gulu District	Omel HC II	feb	2018		0		0				0	0	0	Health Centre II	0		0	97	1032	97	1032	97	1032	Gulu District
Gulu District	Oroko HC II	jan	2018		0		0				0	0	0	Health Centre II	0		0	97	1032	97	1032	97	1032	Gulu District
Gulu District	Oitino HC II	jan	2018		0		0				0	0	0	Health Centre II	0		0	97	1032	97	1032	97	1032	Gulu District
Gulu District	Omel HC II	jan	2018		0		0				0	0	0	Health Centre II	0		0	97	1032	97	1032	97	1032	Gulu District
Gulu District	Punena HC II	jan	2018		0		0				0	0	0	Health Centre II	0		0	97	1032	97	1032	97	1032	Gulu District
Gulu District	Pabwo HC III	jan	2018		0		0				0	0	0	Health Centre III	0		0	97	1032	97	1032	97	1032	Gulu District
Gulu District	Kal Alii HC II	jan	2018		0		0				0	0	0	Health Centre II	0		0	97	1032	97	1032	97	1032	Gulu District
Gulu District	Layibi Techo HC III	jan	2018		1		0				1	1	0	Health Centre III	0		1	97	1032	97	1032	97	1032	Gulu District
Gulu District	Awach HC IV	jan	2018		2		12				14	2	12	Health Centre IV	0		2	97	1032	97	1032	97	1032	Gulu District
Gulu District	Oroko HC II	jul	2018	0	0		0				0	0	0	Health Centre II	0		0	97	1032	97	1032	97	1032	Gulu District
Gulu District	Omel HC II	jul	2018	0	4		0				4	4	0	Health Centre II	0		4	97	1032	97	1032	97	1032	Gulu District
Gulu District	Kal Alii HC II	jul	2018	0	0		0				0	0	0	Health Centre II	0		0	97	1032	97	1032	97	1032	Gulu District
Gulu District	Pabwo HC III	jul	2018	0	0		0				0	0	0	Health Centre III	0		0	97	1032	97	1032	97	1032	Gulu District
Gulu District	Awach HC IV	jul	2018	0	6		7				13	6	7	Health Centre IV	0		6	97	1032	97	1032	97	1032	Gulu District
Gulu District	Punena HC II	jul	2018	0	0		0				0	0	0	Health Centre II	0		0	97	1032	97	1032	97	1032	Gulu District
Gulu District	Layibi Techo HC III	jul	2018	0	1		0				1	1	0	Health Centre III	0		1	97	1032	97	1032	97	1032	Gulu District
Gulu District	Oitino HC II	jul	2018	0	1		0				1	1	0	Health Centre II	0		1	97	1032	97	1032	97	1032	Gulu District
Gulu District	Awach HC IV	jun	2018		7		8				15	7	8	Health Centre IV	0		7	97	1032	97	1032	97	1032	Gulu District
Gulu District	Punena HC II	jun	2018		0		0				0	0	0	Health Centre II	0		0	97	1032	97	1032	97	1032	Gulu District
Gulu District	Oroko HC II	jun	2018		0		0				0	0	0	Health Centre II	0		0	97	1032	97	1032	97	1032	Gulu District
Gulu District	Kal Alii HC II	jun	2018		0		0				0	0	0	Health Centre II	0		0	97	1032	97	1032	97	1032	Gulu District
Gulu District	Omel HC II	jun	2018		1		0				1	1	0	Health Centre II	0		1	97	1032	97	1032	97	1032	Gulu District
Gulu District	Oitino HC II	jun	2018		0		0				0	0	0	Health Centre II	0		0	97	1032	97	1032	97	1032	Gulu District
Gulu District	Pabwo HC III	jun	2018		0		1				1	0	1	Health Centre III	0		0	97	1032	97	1032	97	1032	Gulu District
Gulu District	Layibi Techo HC III	jun	2018		1		0				1	1	0	Health Centre III	0		1	97	1032	97	1032	97	1032	Gulu District
Gulu District	Pabwo HC III	mar	2018	0	0		0				0	0	0	Health Centre III	0		0	97	1032	97	1032	97	1032	Gulu District
Gulu District	Omel HC II	mar	2018	0	0		0				0	0	0	Health Centre II	0		0	97	1032	97	1032	97	1032	Gulu District
Gulu District	Oroko HC II	mar	2018	0	1		0				1	1	0	Health Centre II	0		1	97	1032	97	1032	97	1032	Gulu District
Gulu District	Awach HC IV	mar	2018	0	4		4				8	4	4	Health Centre IV	0		4	97	1032	97	1032	97	1032	Gulu District
Gulu District	Oitino HC II	mar	2018	0	1		0				1	1	0	Health Centre II	0		1	97	1032	97	1032	97	1032	Gulu District
Gulu District	Kal Alii HC II	mar	2018	0	0		0				0	0	0	Health Centre II	0		0	97	1032	97	1032	97	1032	Gulu District
Gulu District	Punena HC II	mar	2018	0	2		0				2	2	0	Health Centre II	0		2	97	1032	97	1032	97	1032	Gulu District
Gulu District	Layibi Techo HC III	mar	2018	0	0		0				0	0	0	Health Centre III	0		0	97	1032	97	1032	97	1032	Gulu District
Gulu District	Punena HC II	may	2018	0	0		0				0	0	0	Health Centre II	0		0	97	1032	97	1032	97	1032	Gulu District
Gulu District	Layibi Techo HC III	may	2018	0	0		0				0	0	0	Health Centre III	0		0	97	1032	97	1032	97	1032	Gulu District
Gulu District	Oitino HC II	may	2018	0	1		0				1	1	0	Health Centre II	0		1	97	1032	97	1032	97	1032	Gulu District
Gulu District	Awach HC IV	may	2018	0	11		18				29	11	18	Health Centre IV	0		11	97	1032	97	1032	97	1032	Gulu District
Gulu District	Pabwo HC III	may	2018	0	0		0				0	0	0	Health Centre III	0		0	97	1032	97	1032	97	1032	Gulu District
Gulu District	Omel HC II	may	2018	0	1		0				1	1	0	Health Centre II	0		1	97	1032	97	1032	97	1032	Gulu District
Gulu District	Oroko HC II	may	2018	0	0		0				0	0	0	Health Centre II	0		0	97	1032	97	1032	97	1032	Gulu District
Gulu District	Kal Alii HC II	may	2018	0	0		0				0	0	0	Health Centre II	0		0	97	1032	97	1032	97	1032	Gulu District
Gulu District	Layibi Techo HC III	nov	2018	0	1		0				1	1	0	Health Centre III	0		1	97	1032	97	1032	97	1032	Gulu District
Gulu District	Oitino HC II	nov	2018	0	1		0				1	1	0	Health Centre II	0		1	97	1032	97	1032	97	1032	Gulu District
Gulu District	Punena HC II	nov	2018	0	1		0				1	1	0	Health Centre II	0		1	97	1032	97	1032	97	1032	Gulu District
Gulu District	Oroko HC II	nov	2018	0	0		0				0	0	0	Health Centre II	0		0	97	1032	97	1032	97	1032	Gulu District
Gulu District	Awach HC IV	nov	2018	0	2		8				10	2	8	Health Centre IV	0		2	97	1032	97	1032	97	1032	Gulu District
Gulu District	Kal Alii HC II	nov	2018	0	0		0				0	0	0	Health Centre II	0		0	97	1032	97	1032	97	1032	Gulu District
Gulu District	Omel HC II	nov	2018	0	3		0				3	3	0	Health Centre II	0		3	97	1032	97	1032	97	1032	Gulu District
Gulu District	Pabwo HC III	nov	2018	0	2		0				2	2	0	Health Centre III	0		2	97	1032	97	1032	97	1032	Gulu District
Gulu District	Omel HC II	oct	2018		0		0				0	0	0	Health Centre II	0		0	97	1032	97	1032	97	1032	Gulu District
Gulu District	Oroko HC II	oct	2018		6		0				6	6	0	Health Centre II	0		6	97	1032	97	1032	97	1032	Gulu District
Gulu District	Layibi Techo HC III	oct	2018		0		0				0	0	0	Health Centre III	0		0	97	1032	97	1032	97	1032	Gulu District
Gulu District	Kal Alii HC II	oct	2018		0		0				0	0	0	Health Centre II	0		0	97	1032	97	1032	97	1032	Gulu District
Gulu District	Punena HC II	oct	2018		0		0				0	0	0	Health Centre II	0		0	97	1032	97	1032	97	1032	Gulu District
Gulu District	Awach HC IV	oct	2018		6		7				13	6	7	Health Centre IV	0		6	97	1032	97	1032	97	1032	Gulu District
Gulu District	Pabwo HC III	oct	2018		5		8				13	5	8	Health Centre III	0		5	97	1032	97	1032	97	1032	Gulu District
Gulu District	Oitino HC II	oct	2018		0		0				0	0	0	Health Centre II	0		0	97	1032	97	1032	97	1032	Gulu District
Gulu District	Oitino HC II	sep	2018	0	0		0				0	0	0	Health Centre II	0		0	97	1032	97	1032	97	1032	Gulu District
Gulu District	Oroko HC II	sep	2018	0	0		0				0	0	0	Health Centre II	0		0	97	1032	97	1032	97	1032	Gulu District
Gulu District	Kal Alii HC II	sep	2018	0	0		0				0	0	0	Health Centre II	0		0	97	1032	97	1032	97	1032	Gulu District
Gulu District	Layibi Techo HC III	sep	2018	0	0		0				0	0	0	Health Centre III	0		0	97	1032	97	1032	97	1032	Gulu District
Gulu District	Punena HC II	sep	2018	0	0		0				0	0	0	Health Centre II	0		0	97	1032	97	1032	97	1032	Gulu District
Gulu District	Awach HC IV	sep	2018	0	4		6				10	4	6	Health Centre IV	0		4	97	1032	97	1032	97	1032	Gulu District
Gulu District	Omel HC II	sep	2018	0	0		0				0	0	0	Health Centre II	0		0	97	1032	97	1032	97	1032	Gulu District
Gulu District	Pabwo HC III	sep	2018	0	0		0				0	0	0	Health Centre III	0		0	97	1032	97	1032	97	1032	Gulu District
Gulu District	Punena HC II	apr	2019		1		0				1	1	0	Health Centre II	0		1	96	1032	96	1032	96	1032	Gulu District
Gulu District	Oroko HC II	apr	2019		0		0				0	0	0	Health Centre II	0		0	96	1032	96	1032	96	1032	Gulu District
Gulu District	Pabwo HC III	apr	2019		0		0				0	0	0	Health Centre III	0		0	96	1032	96	1032	96	1032	Gulu District
Gulu District	Omel HC II	apr	2019		1		0				1	1	0	Health Centre II	0		1	96	1032	96	1032	96	1032	Gulu District
Gulu District	Kal Alii HC II	apr	2019		0		0				0	0	0	Health Centre II	0		0	96	1032	96	1032	96	1032	Gulu District
Gulu District	Layibi Techo HC III	apr	2019		1		0				1	1	0	Health Centre III	0		1	96	1032	96	1032	96	1032	Gulu District
Gulu District	Oitino HC II	apr	2019		0		0				0	0	0	Health Centre II	0		0	96	1032	96	1032	96	1032	Gulu District
Gulu District	Awach HC IV	apr	2019		3		7				10	3	7	Health Centre IV	0		3	96	1032	96	1032	96	1032	Gulu District
Gulu District	Omel HC II	aug	2019		2		0				2	2	0	Health Centre II	0		2	96	1032	96	1032	96	1032	Gulu District
Gulu District	Pabwo HC III	aug	2019		0		1				1	0	1	Health Centre III	0		0	96	1032	96	1032	96	1032	Gulu District
Gulu District	Punena HC II	aug	2019		0		0				0	0	0	Health Centre II	0		0	96	1032	96	1032	96	1032	Gulu District
Gulu District	Layibi Techo HC III	aug	2019		1		0				1	1	0	Health Centre III	0		1	96	1032	96	1032	96	1032	Gulu District
Gulu District	Awach HC IV	aug	2019		4		15				19	4	15	Health Centre IV	0		4	96	1032	96	1032	96	1032	Gulu District
Gulu District	Oroko HC II	aug	2019		0		0				0	0	0	Health Centre II	0		0	96	1032	96	1032	96	1032	Gulu District
Gulu District	Oitino HC II	aug	2019		0		0				0	0	0	Health Centre II	0		0	96	1032	96	1032	96	1032	Gulu District
Gulu District	Kal Alii HC II	aug	2019		0		0				0	0	0	Health Centre II	0		0	96	1032	96	1032	96	1032	Gulu District
Gulu District	Kal Alii HC II	dec	2019		0		0				0	0	0	Health Centre II	0		0	96	1032	96	1032	96	1032	Gulu District
Gulu District	Omel HC II	dec	2019		2		0				2	2	0	Health Centre II	0		2	96	1032	96	1032	96	1032	Gulu District
Gulu District	Oroko HC II	dec	2019		0		0				0	0	0	Health Centre II	0		0	96	1032	96	1032	96	1032	Gulu District
Gulu District	Awach HC IV	dec	2019		0		15				15	0	15	Health Centre IV	0		0	96	1032	96	1032	96	1032	Gulu District
Gulu District	Layibi Techo HC III	dec	2019		0		0				0	0	0	Health Centre III	0		0	96	1032	96	1032	96	1032	Gulu District
Gulu District	Punena HC II	dec	2019		0		0				0	0	0	Health Centre II	0		0	96	1032	96	1032	96	1032	Gulu District
Gulu District	Pabwo HC III	dec	2019		4		4				8	4	4	Health Centre III	0		4	96	1032	96	1032	96	1032	Gulu District
Gulu District	Oitino HC II	dec	2019		0		0				0	0	0	Health Centre II	0		0	96	1032	96	1032	96	1032	Gulu District
Gulu District	Punena HC II	feb	2019		1		0				1	1	0	Health Centre II	0		1	96	1032	96	1032	96	1032	Gulu District
Gulu District	Awach HC IV	feb	2019		3		5				8	3	5	Health Centre IV	0		3	96	1032	96	1032	96	1032	Gulu District
Gulu District	Pabwo HC III	feb	2019		0		0				0	0	0	Health Centre III	0		0	96	1032	96	1032	96	1032	Gulu District
Gulu District	Oroko HC II	feb	2019		0		0				0	0	0	Health Centre II	0		0	96	1032	96	1032	96	1032	Gulu District
Gulu District	Kal Alii HC II	feb	2019		0		0				0	0	0	Health Centre II	0		0	96	1032	96	1032	96	1032	Gulu District
Gulu District	Omel HC II	feb	2019		0		0				0	0	0	Health Centre II	0		0	96	1032	96	1032	96	1032	Gulu District
Gulu District	Layibi Techo HC III	feb	2019		0		0				0	0	0	Health Centre III	0		0	96	1032	96	1032	96	1032	Gulu District
Gulu District	Oitino HC II	feb	2019		0		0				0	0	0	Health Centre II	0		0	96	1032	96	1032	96	1032	Gulu District
Gulu District	Oitino HC II	jan	2019		0		0				0	0	0	Health Centre II	0		0	96	1032	96	1032	96	1032	Gulu District
Gulu District	Layibi Techo HC III	jan	2019		0		0				0	0	0	Health Centre III	0		0	96	1032	96	1032	96	1032	Gulu District
Gulu District	Awach HC IV	jan	2019		2		5				7	2	5	Health Centre IV	0		2	96	1032	96	1032	96	1032	Gulu District
Gulu District	Kal Alii HC II	jan	2019		0		0				0	0	0	Health Centre II	0		0	96	1032	96	1032	96	1032	Gulu District
Gulu District	Oroko HC II	jan	2019		0		0				0	0	0	Health Centre II	0		0	96	1032	96	1032	96	1032	Gulu District
Gulu District	Punena HC II	jan	2019		0		0				0	0	0	Health Centre II	0		0	96	1032	96	1032	96	1032	Gulu District
Gulu District	Pabwo HC III	jan	2019		0		0				0	0	0	Health Centre III	0		0	96	1032	96	1032	96	1032	Gulu District
Gulu District	Omel HC II	jan	2019		1		0				1	1	0	Health Centre II	0		1	96	1032	96	1032	96	1032	Gulu District
Gulu District	Omel HC II	jul	2019	0	1		0				1	1	0	Health Centre II	0		1	96	1032	96	1032	96	1032	Gulu District
Gulu District	Pabwo HC III	jul	2019	0	0		0				0	0	0	Health Centre III	0		0	96	1032	96	1032	96	1032	Gulu District
Gulu District	Layibi Techo HC III	jul	2019	0	2		0				2	2	0	Health Centre III	0		2	96	1032	96	1032	96	1032	Gulu District
Gulu District	Oitino HC II	jul	2019	0	0		0				0	0	0	Health Centre II	0		0	96	1032	96	1032	96	1032	Gulu District
Gulu District	Kal Alii HC II	jul	2019	0	0		0				0	0	0	Health Centre II	0		0	96	1032	96	1032	96	1032	Gulu District
Gulu District	Oroko HC II	jul	2019	0	0		0				0	0	0	Health Centre II	0		0	96	1032	96	1032	96	1032	Gulu District
Gulu District	Punena HC II	jul	2019	0	2		0				2	2	0	Health Centre II	0		2	96	1032	96	1032	96	1032	Gulu District
Gulu District	Awach HC IV	jul	2019	0	8		11				19	8	11	Health Centre IV	0		8	96	1032	96	1032	96	1032	Gulu District
Gulu District	Oroko HC II	jun	2019		0		0				0	0	0	Health Centre II	0		0	96	1032	96	1032	96	1032	Gulu District
Gulu District	Omel HC II	jun	2019		1		0				1	1	0	Health Centre II	0		1	96	1032	96	1032	96	1032	Gulu District
Gulu District	Punena HC II	jun	2019		0		0				0	0	0	Health Centre II	0		0	96	1032	96	1032	96	1032	Gulu District
Gulu District	Oitino HC II	jun	2019		1		0				1	1	0	Health Centre II	0		1	96	1032	96	1032	96	1032	Gulu District
Gulu District	Awach HC IV	jun	2019		4		5				9	4	5	Health Centre IV	0		4	96	1032	96	1032	96	1032	Gulu District
Gulu District	Kal Alii HC II	jun	2019		0		0				0	0	0	Health Centre II	0		0	96	1032	96	1032	96	1032	Gulu District
Gulu District	Pabwo HC III	jun	2019		0		0				0	0	0	Health Centre III	0		0	96	1032	96	1032	96	1032	Gulu District
Gulu District	Layibi Techo HC III	jun	2019		1		0				1	1	0	Health Centre III	0		1	96	1032	96	1032	96	1032	Gulu District
Gulu District	Omel HC II	mar	2019	0	0		0				0	0	0	Health Centre II	0		0	96	1032	96	1032	96	1032	Gulu District
Gulu District	Layibi Techo HC III	mar	2019	0	0		0				0	0	0	Health Centre III	0		0	96	1032	96	1032	96	1032	Gulu District
Gulu District	Punena HC II	mar	2019	0	0		0				0	0	0	Health Centre II	0		0	96	1032	96	1032	96	1032	Gulu District
Gulu District	Awach HC IV	mar	2019	0	3		7				10	3	7	Health Centre IV	0		3	96	1032	96	1032	96	1032	Gulu District
Gulu District	Pabwo HC III	mar	2019	0	0		0				0	0	0	Health Centre III	0		0	96	1032	96	1032	96	1032	Gulu District
Gulu District	Oitino HC II	mar	2019	0	0		0				0	0	0	Health Centre II	0		0	96	1032	96	1032	96	1032	Gulu District
Gulu District	Oroko HC II	mar	2019	0	0		0				0	0	0	Health Centre II	0		0	96	1032	96	1032	96	1032	Gulu District
Gulu District	Kal Alii HC II	mar	2019	0	0		0				0	0	0	Health Centre II	0		0	96	1032	96	1032	96	1032	Gulu District
Gulu District	Punena HC II	may	2019	0	1		0				1	1	0	Health Centre II	0		1	96	1032	96	1032	96	1032	Gulu District
Gulu District	Awach HC IV	may	2019	0	4		8				12	4	8	Health Centre IV	0		4	96	1032	96	1032	96	1032	Gulu District
Gulu District	Oroko HC II	may	2019	0	2		0				2	2	0	Health Centre II	0		2	96	1032	96	1032	96	1032	Gulu District
Gulu District	Pabwo HC III	may	2019	0	0		0				0	0	0	Health Centre III	0		0	96	1032	96	1032	96	1032	Gulu District
Gulu District	Omel HC II	may	2019	0	1		0				1	1	0	Health Centre II	0		1	96	1032	96	1032	96	1032	Gulu District
Gulu District	Kal Alii HC II	may	2019	0	0		0				0	0	0	Health Centre II	0		0	96	1032	96	1032	96	1032	Gulu District
Gulu District	Oitino HC II	may	2019	0	0		0				0	0	0	Health Centre II	0		0	96	1032	96	1032	96	1032	Gulu District
Gulu District	Layibi Techo HC III	may	2019	0	0		0				0	0	0	Health Centre III	0		0	96	1032	96	1032	96	1032	Gulu District
Gulu District	Oroko HC II	nov	2019	0	0		0				0	0	0	Health Centre II	0		0	96	1032	96	1032	96	1032	Gulu District
Gulu District	Layibi Techo HC III	nov	2019	0	0		0				0	0	0	Health Centre III	0		0	96	1032	96	1032	96	1032	Gulu District
Gulu District	Kal Alii HC II	nov	2019	0	0		0				0	0	0	Health Centre II	0		0	96	1032	96	1032	96	1032	Gulu District
Gulu District	Awach HC IV	nov	2019	0	4		9				13	4	9	Health Centre IV	0		4	96	1032	96	1032	96	1032	Gulu District
Gulu District	Punena HC II	nov	2019	0	0		0				0	0	0	Health Centre II	0		0	96	1032	96	1032	96	1032	Gulu District
Gulu District	Oitino HC II	nov	2019	0	0		0				0	0	0	Health Centre II	0		0	96	1032	96	1032	96	1032	Gulu District
Gulu District	Pabwo HC III	nov	2019	0	2		2				4	2	2	Health Centre III	0		2	96	1032	96	1032	96	1032	Gulu District
Gulu District	Omel HC II	nov	2019	0	0		0				0	0	0	Health Centre II	0		0	96	1032	96	1032	96	1032	Gulu District
Gulu District	Oroko HC II	oct	2019		0		0				0	0	0	Health Centre II	0		0	96	1032	96	1032	96	1032	Gulu District
Gulu District	Layibi Techo HC III	oct	2019		0		0				0	0	0	Health Centre III	0		0	96	1032	96	1032	96	1032	Gulu District
Gulu District	Pabwo HC III	oct	2019		0		0				0	0	0	Health Centre III	0		0	96	1032	96	1032	96	1032	Gulu District
Gulu District	Awach HC IV	oct	2019		2		10				12	2	10	Health Centre IV	0		2	96	1032	96	1032	96	1032	Gulu District
Gulu District	Oitino HC II	oct	2019		0		0				0	0	0	Health Centre II	0		0	96	1032	96	1032	96	1032	Gulu District
Gulu District	Kal Alii HC II	oct	2019		0		0				0	0	0	Health Centre II	0		0	96	1032	96	1032	96	1032	Gulu District
Gulu District	Punena HC II	oct	2019		1		0				1	1	0	Health Centre II	0		1	96	1032	96	1032	96	1032	Gulu District
Gulu District	Omel HC II	oct	2019		21		0				21	21	0	Health Centre II	0		21	96	1032	96	1032	96	1032	Gulu District
Gulu District	Omel HC II	sep	2019	0	3		0				3	3	0	Health Centre II	0		3	96	1032	96	1032	96	1032	Gulu District
Gulu District	Layibi Techo HC III	sep	2019	0	1		0				1	1	0	Health Centre III	0		1	96	1032	96	1032	96	1032	Gulu District
Gulu District	Oroko HC II	sep	2019	0	0		0				0	0	0	Health Centre II	0		0	96	1032	96	1032	96	1032	Gulu District
Gulu District	Punena HC II	sep	2019	0	0		0				0	0	0	Health Centre II	0		0	96	1032	96	1032	96	1032	Gulu District
Gulu District	Kal Alii HC II	sep	2019	0	0		0				0	0	0	Health Centre II	0		0	96	1032	96	1032	96	1032	Gulu District
Gulu District	Awach HC IV	sep	2019	0	2		9				11	2	9	Health Centre IV	0		2	96	1032	96	1032	96	1032	Gulu District
Gulu District	Oitino HC II	sep	2019	0	0		0				0	0	0	Health Centre II	0		0	96	1032	96	1032	96	1032	Gulu District
Gulu District	Pabwo HC III	sep	2019	0	0		0				0	0	0	Health Centre III	0		0	96	1032	96	1032	96	1032	Gulu District
Gulu District	Punena HC II	apr	2020	0	0	0		0	0	0	0	0	0	Health Centre II	0	0	0	96	1032	96	1032	96	1032	Gulu District
Gulu District	Awach HC IV	apr	2020	0	4	0		0	17	0	21	4	17	Health Centre IV	0	0	4	96	1032	96	1032	96	1032	Gulu District
Gulu District	Oitino HC II	apr	2020	0	0	0		0	0	0	0	0	0	Health Centre II	0	0	0	96	1032	96	1032	96	1032	Gulu District
Gulu District	Omel HC II	apr	2020	0	2	0		0	0	0	2	2	0	Health Centre II	0	0	2	96	1032	96	1032	96	1032	Gulu District
Gulu District	Pabwo HC III	apr	2020	0	2	0		0	2	0	4	2	2	Health Centre III	0	0	2	96	1032	96	1032	96	1032	Gulu District
Gulu District	Kal Alii HC II	apr	2020	0	1	0		0	0	0	1	1	0	Health Centre II	0	0	1	96	1032	96	1032	96	1032	Gulu District
Gulu District	Layibi Techo HC III	apr	2020	0	0	0		0	0	0	0	0	0	Health Centre III	0	0	0	96	1032	96	1032	96	1032	Gulu District
Gulu District	Oroko HC II	apr	2020	0	0	0		0	0	0	0	0	0	Health Centre II	0	0	0	96	1032	96	1032	96	1032	Gulu District
Gulu District	Oroko HC II	aug	2020	0	0	0		0	0	0	0	0	0	Health Centre II	0	0	0	96	1032	96	1032	96	1032	Gulu District
Gulu District	Punena HC II	aug	2020	0	0	0		0	0	0	0	0	0	Health Centre II	0	0	0	96	1032	96	1032	96	1032	Gulu District
Gulu District	Kal Alii HC II	aug	2020	0	0	0		0	0	0	0	0	0	Health Centre II	0	0	0	96	1032	96	1032	96	1032	Gulu District
Gulu District	Layibi Techo HC III	aug	2020	0	0	0		0	0	0	0	0	0	Health Centre III	0	0	0	96	1032	96	1032	96	1032	Gulu District
Gulu District	Oitino HC II	aug	2020	0	0	0		0	0	0	0	0	0	Health Centre II	0	0	0	96	1032	96	1032	96	1032	Gulu District
Gulu District	Omel HC II	aug	2020	0	3	0		0	0	0	3	3	0	Health Centre II	0	0	3	96	1032	96	1032	96	1032	Gulu District
Gulu District	Pabwo HC III	aug	2020	0	0	0		0	0	0	0	0	0	Health Centre III	0	0	0	96	1032	96	1032	96	1032	Gulu District
Gulu District	Awach HC IV	aug	2020	0	4	0		0	11	0	15	4	11	Health Centre IV	0	0	4	96	1032	96	1032	96	1032	Gulu District
Gulu District	Kal Alii HC II	dec	2020	0	0	0		0	0	0	0	0	0	Health Centre II	0	0	0	96	1032	96	1032	96	1032	Gulu District
Gulu District	Omel HC II	dec	2020	0	2	0		0	0	0	2	2	0	Health Centre II	0	0	2	96	1032	96	1032	96	1032	Gulu District
Gulu District	Oroko HC II	dec	2020	0	0	0		0	0	0	0	0	0	Health Centre II	0	0	0	96	1032	96	1032	96	1032	Gulu District
Gulu District	Layibi Techo HC III	dec	2020	0	0	0		0	0	0	0	0	0	Health Centre III	0	0	0	96	1032	96	1032	96	1032	Gulu District
Gulu District	Pabwo HC III	dec	2020	0	0	0		0	0	0	0	0	0	Health Centre III	0	0	0	96	1032	96	1032	96	1032	Gulu District
Gulu District	Oitino HC II	dec	2020	0	0	0		0	0	0	0	0	0	Health Centre II	0	0	0	96	1032	96	1032	96	1032	Gulu District
Gulu District	Punena HC II	dec	2020	0	1	0		0	0	0	1	1	0	Health Centre II	0	0	1	96	1032	96	1032	96	1032	Gulu District
Gulu District	Awach HC IV	dec	2020	0	2	0		0	12	0	14	2	12	Health Centre IV	0	0	2	96	1032	96	1032	96	1032	Gulu District
Gulu District	Kal Alii HC II	feb	2020	0	0	0		0	0	0	0	0	0	Health Centre II	0	0	0	96	1032	96	1032	96	1032	Gulu District
Gulu District	Layibi Techo HC III	feb	2020	0	0	0		0	0	0	0	0	0	Health Centre III	0	0	0	96	1032	96	1032	96	1032	Gulu District
Gulu District	Omel HC II	feb	2020	0	5	0		0	0	0	5	5	0	Health Centre II	0	0	5	96	1032	96	1032	96	1032	Gulu District
Gulu District	Punena HC II	feb	2020	0	1	0		0	0	0	1	1	0	Health Centre II	0	0	1	96	1032	96	1032	96	1032	Gulu District
Gulu District	Awach HC IV	feb	2020	0	3	1		0	13	0	16	3	13	Health Centre IV	0	0	3	96	1032	96	1032	96	1032	Gulu District
Gulu District	Oroko HC II	feb	2020	0	0	0		0	0	0	0	0	0	Health Centre II	0	0	0	96	1032	96	1032	96	1032	Gulu District
Gulu District	Oitino HC II	feb	2020	0	0	0		0	0	0	0	0	0	Health Centre II	0	0	0	96	1032	96	1032	96	1032	Gulu District
Gulu District	Pabwo HC III	feb	2020	0	1	0		0	3	0	4	1	3	Health Centre III	0	0	1	96	1032	96	1032	96	1032	Gulu District
Gulu District	Oroko HC II	jan	2020	0	0	0		0	0	0	0	0	0	Health Centre II	0	0	0	96	1032	96	1032	96	1032	Gulu District
Gulu District	Kal Alii HC II	jan	2020	0	0	0		0	0	0	0	0	0	Health Centre II	0	0	0	96	1032	96	1032	96	1032	Gulu District
Gulu District	Oitino HC II	jan	2020	0	0	0		0	0	0	0	0	0	Health Centre II	0	0	0	96	1032	96	1032	96	1032	Gulu District
Gulu District	Awach HC IV	jan	2020	0	6	0		0	13	0	19	6	13	Health Centre IV	0	0	6	96	1032	96	1032	96	1032	Gulu District
Gulu District	Pabwo HC III	jan	2020	0	0	0		0	0	0	0	0	0	Health Centre III	0	0	0	96	1032	96	1032	96	1032	Gulu District
Gulu District	Layibi Techo HC III	jan	2020	0	0	0		0	0	0	0	0	0	Health Centre III	0	0	0	96	1032	96	1032	96	1032	Gulu District
Gulu District	Omel HC II	jan	2020	0	0	2		0	0	0	0	0	0	Health Centre II	0	0	0	96	1032	96	1032	96	1032	Gulu District
Gulu District	Punena HC II	jan	2020	0	0	0		0	0	0	0	0	0	Health Centre II	0	0	0	96	1032	96	1032	96	1032	Gulu District
Gulu District	Awach HC IV	jul	2020	0	5	0		0	17	0	22	5	17	Health Centre IV	0	0	5	96	1032	96	1032	96	1032	Gulu District
Gulu District	Omel HC II	jul	2020	0	1	0		0	0	0	1	1	0	Health Centre II	0	0	1	96	1032	96	1032	96	1032	Gulu District
Gulu District	Kal Alii HC II	jul	2020	0	0	0		0	0	0	0	0	0	Health Centre II	0	0	0	96	1032	96	1032	96	1032	Gulu District
Gulu District	Pabwo HC III	jul	2020	0	0	0		0	0	0	0	0	0	Health Centre III	0	0	0	96	1032	96	1032	96	1032	Gulu District
Gulu District	Oroko HC II	jul	2020	0	0	0		0	0	0	0	0	0	Health Centre II	0	0	0	96	1032	96	1032	96	1032	Gulu District
Gulu District	Layibi Techo HC III	jul	2020	0	0	0		0	0	0	0	0	0	Health Centre III	0	0	0	96	1032	96	1032	96	1032	Gulu District
Gulu District	Punena HC II	jul	2020	0	0	0		0	0	0	0	0	0	Health Centre II	0	0	0	96	1032	96	1032	96	1032	Gulu District
Gulu District	Oitino HC II	jul	2020	0	0	0		0	0	0	0	0	0	Health Centre II	0	0	0	96	1032	96	1032	96	1032	Gulu District
Gulu District	Pabwo HC III	jun	2020	0	2	0		0	0	0	2	2	0	Health Centre III	0	0	2	96	1032	96	1032	96	1032	Gulu District
Gulu District	Layibi Techo HC III	jun	2020	0	0	0		0	0	0	0	0	0	Health Centre III	0	0	0	96	1032	96	1032	96	1032	Gulu District
Gulu District	Kal Alii HC II	jun	2020	0	1	0		0	0	0	1	1	0	Health Centre II	0	0	1	96	1032	96	1032	96	1032	Gulu District
Gulu District	Oroko HC II	jun	2020	0	0	0		0	0	0	0	0	0	Health Centre II	0	0	0	96	1032	96	1032	96	1032	Gulu District
Gulu District	Omel HC II	jun	2020	0	3	0		0	0	0	3	3	0	Health Centre II	0	0	3	96	1032	96	1032	96	1032	Gulu District
Gulu District	Punena HC II	jun	2020	0	0	0		0	0	0	0	0	0	Health Centre II	0	0	0	96	1032	96	1032	96	1032	Gulu District
Gulu District	Oitino HC II	jun	2020	0	0	0		0	0	0	0	0	0	Health Centre II	0	0	0	96	1032	96	1032	96	1032	Gulu District
Gulu District	Awach HC IV	jun	2020	1	9	0		0	8	0	18	10	8	Health Centre IV	0	0	10	96	1032	96	1032	96	1032	Gulu District
Gulu District	Kal Alii HC II	mar	2020	0	2	0		0	0	0	2	2	0	Health Centre II	0	0	2	96	1032	96	1032	96	1032	Gulu District
Gulu District	Oitino HC II	mar	2020	0	0	0		0	0	0	0	0	0	Health Centre II	0	0	0	96	1032	96	1032	96	1032	Gulu District
Gulu District	Punena HC II	mar	2020	0	0	0		0	0	0	0	0	0	Health Centre II	0	0	0	96	1032	96	1032	96	1032	Gulu District
Gulu District	Omel HC II	mar	2020	0	1	0		0	0	0	1	1	0	Health Centre II	0	0	1	96	1032	96	1032	96	1032	Gulu District
Gulu District	Oroko HC II	mar	2020	0	0	0		0	0	0	0	0	0	Health Centre II	0	0	0	96	1032	96	1032	96	1032	Gulu District
Gulu District	Awach HC IV	mar	2020	0	6	0		0	14	0	20	6	14	Health Centre IV	0	0	6	96	1032	96	1032	96	1032	Gulu District
Gulu District	Layibi Techo HC III	mar	2020	0	0	0		0	0	0	0	0	0	Health Centre III	0	0	0	96	1032	96	1032	96	1032	Gulu District
Gulu District	Pabwo HC III	mar	2020	0	0	0		0	5	0	5	0	5	Health Centre III	0	0	0	96	1032	96	1032	96	1032	Gulu District
Gulu District	Awach HC IV	may	2020	0	8	0		0	11	0	19	8	11	Health Centre IV	0	0	8	96	1032	96	1032	96	1032	Gulu District
Gulu District	Punena HC II	may	2020	0	1	0		0	0	0	1	1	0	Health Centre II	0	0	1	96	1032	96	1032	96	1032	Gulu District
Gulu District	Kal Alii HC II	may	2020	0	0	0		0	0	0	0	0	0	Health Centre II	0	0	0	96	1032	96	1032	96	1032	Gulu District
Gulu District	Oitino HC II	may	2020	0	0	0		0	0	0	0	0	0	Health Centre II	0	0	0	96	1032	96	1032	96	1032	Gulu District
Gulu District	Omel HC II	may	2020	0	2	0		0	0	0	2	2	0	Health Centre II	0	0	2	96	1032	96	1032	96	1032	Gulu District
Gulu District	Pabwo HC III	may	2020	0	1	0		0	1	0	2	1	1	Health Centre III	0	0	1	96	1032	96	1032	96	1032	Gulu District
Gulu District	Layibi Techo HC III	may	2020	0	0	0		0	0	0	0	0	0	Health Centre III	0	0	0	96	1032	96	1032	96	1032	Gulu District
Gulu District	Oroko HC II	may	2020	0	0	0		0	0	0	0	0	0	Health Centre II	0	0	0	96	1032	96	1032	96	1032	Gulu District
Gulu District	Layibi Techo HC III	nov	2020	0	0	0		0	0	0	0	0	0	Health Centre III	0	0	0	96	1032	96	1032	96	1032	Gulu District
Gulu District	Omel HC II	nov	2020	0	0	0		0	0	0	0	0	0	Health Centre II	0	0	0	96	1032	96	1032	96	1032	Gulu District
Gulu District	Oroko HC II	nov	2020	0	0	0		0	0	0	0	0	0	Health Centre II	0	0	0	96	1032	96	1032	96	1032	Gulu District
Gulu District	Awach HC IV	nov	2020	0	4	0		0	16	0	20	4	16	Health Centre IV	0	0	4	96	1032	96	1032	96	1032	Gulu District
Gulu District	Oitino HC II	nov	2020	0	0	0		0	0	0	0	0	0	Health Centre II	0	0	0	96	1032	96	1032	96	1032	Gulu District
Gulu District	Pabwo HC III	nov	2020	0	0	0		0	0	0	0	0	0	Health Centre III	0	0	0	96	1032	96	1032	96	1032	Gulu District
Gulu District	Kal Alii HC II	nov	2020	0	0	0		0	0	0	0	0	0	Health Centre II	0	0	0	96	1032	96	1032	96	1032	Gulu District
Gulu District	Punena HC II	nov	2020	0	1	0		0	0	0	1	1	0	Health Centre II	0	0	1	96	1032	96	1032	96	1032	Gulu District
Gulu District	Omel HC II	oct	2020	0	1	0		0	0	0	1	1	0	Health Centre II	0	0	1	96	1032	96	1032	96	1032	Gulu District
Gulu District	Oroko HC II	oct	2020	0	0	0		0	0	0	0	0	0	Health Centre II	0	0	0	96	1032	96	1032	96	1032	Gulu District
Gulu District	Punena HC II	oct	2020	0	0	0		0	0	0	0	0	0	Health Centre II	0	0	0	96	1032	96	1032	96	1032	Gulu District
Gulu District	Kal Alii HC II	oct	2020	0	0	0		0	0	0	0	0	0	Health Centre II	0	0	0	96	1032	96	1032	96	1032	Gulu District
Gulu District	Oitino HC II	oct	2020	0	0	0		0	0	0	0	0	0	Health Centre II	0	0	0	96	1032	96	1032	96	1032	Gulu District
Gulu District	Layibi Techo HC III	oct	2020	0	0	0		0	0	0	0	0	0	Health Centre III	0	0	0	96	1032	96	1032	96	1032	Gulu District
Gulu District	Pabwo HC III	oct	2020	0	0	0		0	0	0	0	0	0	Health Centre III	0	0	0	96	1032	96	1032	96	1032	Gulu District
Gulu District	Awach HC IV	oct	2020	0	3	0		0	18	1	22	3	19	Health Centre IV	0	0	3	96	1032	96	1032	96	1032	Gulu District
Gulu District	Kal Alii HC II	sep	2020	0	1	0			0	0	1	1	0	Health Centre II	0	0	1	96	1032	96	1032	96	1032	Gulu District
Gulu District	Oitino HC II	sep	2020	0	0	0			0	0	0	0	0	Health Centre II	0	0	0	96	1032	96	1032	96	1032	Gulu District
Gulu District	Layibi Techo HC III	sep	2020	0	0	0			0	0	0	0	0	Health Centre III	0	0	0	96	1032	96	1032	96	1032	Gulu District
Gulu District	Oroko HC II	sep	2020	0	0	0			0	0	0	0	0	Health Centre II	0	0	0	96	1032	96	1032	96	1032	Gulu District
Gulu District	Pabwo HC III	sep	2020	0	0	0			0	0	0	0	0	Health Centre III	0	0	0	96	1032	96	1032	96	1032	Gulu District
Gulu District	Omel HC II	sep	2020	0	1	0			0	0	1	1	0	Health Centre II	0	0	1	96	1032	96	1032	96	1032	Gulu District
Gulu District	Awach HC IV	sep	2020	0	3	0			7	0	10	3	7	Health Centre IV	0	0	3	96	1032	96	1032	96	1032	Gulu District
Gulu District	Punena HC II	sep	2020	0	0	0			0	0	0	0	0	Health Centre II	0	0	0	96	1032	96	1032	96	1032	Gulu District
Gulu District	Oroko HC II	apr	2021	0	0	0		0	0	0	0	0	0	Health Centre II	0	0	0	96	1032	96	1032	96	1032	Gulu District
Gulu District	Oitino HC II	apr	2021	0	0	0		0	0	0	0	0	0	Health Centre II	0	0	0	96	1032	96	1032	96	1032	Gulu District
Gulu District	Layibi Techo HC III	apr	2021	0	0	0		0	0	0	0	0	0	Health Centre III	0	0	0	96	1032	96	1032	96	1032	Gulu District
Gulu District	Awach HC IV	apr	2021	0	4	0		0	12	6	22	4	18	Health Centre IV	0	0	4	96	1032	96	1032	96	1032	Gulu District
Gulu District	Punena HC II	apr	2021	0	1	1		0	0	0	1	1	0	Health Centre II	0	0	1	96	1032	96	1032	96	1032	Gulu District
Gulu District	Kal Alii HC II	apr	2021	0	1	0		0	0	0	1	1	0	Health Centre II	0	0	1	96	1032	96	1032	96	1032	Gulu District
Gulu District	Omel HC II	apr	2021	0	4	0		0	0	0	4	4	0	Health Centre II	0	0	4	96	1032	96	1032	96	1032	Gulu District
Gulu District	Pabwo HC III	apr	2021	0	0	0		0	0	0	0	0	0	Health Centre III	0	0	0	96	1032	96	1032	96	1032	Gulu District
Gulu District	Layibi Techo HC III	aug	2021	0	0	0		0	0	0	0	0	0	Health Centre III	0	0	0	96	1032	96	1032	96	1032	Gulu District
Gulu District	Kal Alii HC II	aug	2021	0	0	0		0	0	0	0	0	0	Health Centre II	0	0	0	96	1032	96	1032	96	1032	Gulu District
Gulu District	Oitino HC II	aug	2021	0	0	0		0	0	0	0	0	0	Health Centre II	0	0	0	96	1032	96	1032	96	1032	Gulu District
Gulu District	Awach HC IV	aug	2021	0	4	0		0	19	14	37	4	33	Health Centre IV	0	0	4	96	1032	96	1032	96	1032	Gulu District
Gulu District	Omel HC II	aug	2021	0	5	0		0	0	0	5	5	0	Health Centre II	0	0	5	96	1032	96	1032	96	1032	Gulu District
Gulu District	Punena HC II	aug	2021	0	0	0		0	0	0	0	0	0	Health Centre II	0	0	0	96	1032	96	1032	96	1032	Gulu District
Gulu District	Pabwo HC III	aug	2021	0	0	0		0	1	0	1	0	1	Health Centre III	0	0	0	96	1032	96	1032	96	1032	Gulu District
Gulu District	Oroko HC II	aug	2021	0	0	0		0	0	0	0	0	0	Health Centre II	0	0	0	96	1032	96	1032	96	1032	Gulu District
Gulu District	Pabwo HC III	dec	2021	0	0	0		0	0	0	0	0	0	Health Centre III	0	0	0	96	1032	96	1032	96	1032	Gulu District
Gulu District	Oroko HC II	dec	2021	0	0	0		0	0	0	0	0	0	Health Centre II	0	0	0	96	1032	96	1032	96	1032	Gulu District
Gulu District	Omel HC II	dec	2021	0	0	0		0	0	0	0	0	0	Health Centre II	0	0	0	96	1032	96	1032	96	1032	Gulu District
Gulu District	Oitino HC II	dec	2021	0	0	0		0	0	0	0	0	0	Health Centre II	0	0	0	96	1032	96	1032	96	1032	Gulu District
Gulu District	Punena HC II	dec	2021	0	0	0		0	0	0	0	0	0	Health Centre II	0	0	0	96	1032	96	1032	96	1032	Gulu District
Gulu District	Kal Alii HC II	dec	2021	0	0	0		0	0	0	0	0	0	Health Centre II	0	0	0	96	1032	96	1032	96	1032	Gulu District
Gulu District	Layibi Techo HC III	dec	2021	0	0	0		0	0	0	0	0	0	Health Centre III	0	0	0	96	1032	96	1032	96	1032	Gulu District
Gulu District	Awach HC IV	dec	2021	0	3	0		0	9	0	12	3	9	Health Centre IV	0	0	3	96	1032	96	1032	96	1032	Gulu District
Gulu District	Pabwo HC III	feb	2021	0	0	0		0	0	0	0	0	0	Health Centre III	0	0	0	96	1032	96	1032	96	1032	Gulu District
Gulu District	Oroko HC II	feb	2021	0	0	0		0	0	0	0	0	0	Health Centre II	0	0	0	96	1032	96	1032	96	1032	Gulu District
Gulu District	Awach HC IV	feb	2021	0	8	0		0	16	1	25	8	17	Health Centre IV	0	0	8	96	1032	96	1032	96	1032	Gulu District
Gulu District	Kal Alii HC II	feb	2021	0	0	0		0	0	0	0	0	0	Health Centre II	0	0	0	96	1032	96	1032	96	1032	Gulu District
Gulu District	Oitino HC II	feb	2021	0	0	0		0	0	0	0	0	0	Health Centre II	0	0	0	96	1032	96	1032	96	1032	Gulu District
Gulu District	Layibi Techo HC III	feb	2021	0	0	0		0	0	0	0	0	0	Health Centre III	0	0	0	96	1032	96	1032	96	1032	Gulu District
Gulu District	Omel HC II	feb	2021	0	1	0		0	0	0	1	1	0	Health Centre II	0	0	1	96	1032	96	1032	96	1032	Gulu District
Gulu District	Punena HC II	feb	2021	0	1	0		0	0	0	1	1	0	Health Centre II	0	0	1	96	1032	96	1032	96	1032	Gulu District
Gulu District	Oroko HC II	jan	2021	0	0	0		0	0	0	0	0	0	Health Centre II	0	0	0	96	1032	96	1032	96	1032	Gulu District
Gulu District	Omel HC II	jan	2021	0	3	0		0	0	0	3	3	0	Health Centre II	0	0	3	96	1032	96	1032	96	1032	Gulu District
Gulu District	Oitino HC II	jan	2021	0	0	0		0	0	0	0	0	0	Health Centre II	0	0	0	96	1032	96	1032	96	1032	Gulu District
Gulu District	Punena HC II	jan	2021	0	0	0		0	0	0	0	0	0	Health Centre II	0	0	0	96	1032	96	1032	96	1032	Gulu District
Gulu District	Kal Alii HC II	jan	2021	0	1	0		0	0	0	1	1	0	Health Centre II	0	0	1	96	1032	96	1032	96	1032	Gulu District
Gulu District	Layibi Techo HC III	jan	2021	0	0	0		0	0	0	0	0	0	Health Centre III	0	0	0	96	1032	96	1032	96	1032	Gulu District
Gulu District	Awach HC IV	jan	2021	0	3	0		0	9	2	14	3	11	Health Centre IV	0	0	3	96	1032	96	1032	96	1032	Gulu District
Gulu District	Pabwo HC III	jan	2021	0	0	0		0	0	0	0	0	0	Health Centre III	0	0	0	96	1032	96	1032	96	1032	Gulu District
Gulu District	Awach HC IV	jul	2021	0	4	0		0	14	0	18	4	14	Health Centre IV	0	0	4	96	1032	96	1032	96	1032	Gulu District
Gulu District	Punena HC II	jul	2021	0	0	0		0	0	0	0	0	0	Health Centre II	0	0	0	96	1032	96	1032	96	1032	Gulu District
Gulu District	Kal Alii HC II	jul	2021	0	0	0		0	0	0	0	0	0	Health Centre II	0	0	0	96	1032	96	1032	96	1032	Gulu District
Gulu District	Layibi Techo HC III	jul	2021	0	0	0		0	0	0	0	0	0	Health Centre III	0	0	0	96	1032	96	1032	96	1032	Gulu District
Gulu District	Pabwo HC III	jul	2021	0	0	0		0	0	0	0	0	0	Health Centre III	0	0	0	96	1032	96	1032	96	1032	Gulu District
Gulu District	Oitino HC II	jul	2021	0	0	0		0	0	0	0	0	0	Health Centre II	0	0	0	96	1032	96	1032	96	1032	Gulu District
Gulu District	Oroko HC II	jul	2021	0	0	0		0	0	0	0	0	0	Health Centre II	0	0	0	96	1032	96	1032	96	1032	Gulu District
Gulu District	Omel HC II	jul	2021	0	0	0		0	0	0	0	0	0	Health Centre II	0	0	0	96	1032	96	1032	96	1032	Gulu District
Gulu District	Pabwo HC III	jun	2021	0	0	0		0	0	0	0	0	0	Health Centre III	0	0	0	96	1032	96	1032	96	1032	Gulu District
Gulu District	Punena HC II	jun	2021	0	1	0		0	0	0	1	1	0	Health Centre II	0	0	1	96	1032	96	1032	96	1032	Gulu District
Gulu District	Oitino HC II	jun	2021	0	0	0		0	0	0	0	0	0	Health Centre II	0	0	0	96	1032	96	1032	96	1032	Gulu District
Gulu District	Layibi Techo HC III	jun	2021	0	0	0		0	0	0	0	0	0	Health Centre III	0	0	0	96	1032	96	1032	96	1032	Gulu District
Gulu District	Awach HC IV	jun	2021	0	8	0		0	13	7	28	8	20	Health Centre IV	0	0	8	96	1032	96	1032	96	1032	Gulu District
Gulu District	Omel HC II	jun	2021	0	1	0		0	0	0	1	1	0	Health Centre II	0	0	1	96	1032	96	1032	96	1032	Gulu District
Gulu District	Oroko HC II	jun	2021	0	0	0		0	0	0	0	0	0	Health Centre II	0	0	0	96	1032	96	1032	96	1032	Gulu District
Gulu District	Kal Alii HC II	jun	2021	0	1	0		0	0	0	1	1	0	Health Centre II	0	0	1	96	1032	96	1032	96	1032	Gulu District
Gulu District	Pabwo HC III	mar	2021	0	1	0		0	0	0	1	1	0	Health Centre III	0	0	1	96	1032	96	1032	96	1032	Gulu District
Gulu District	Kal Alii HC II	mar	2021	0	0	0		0	0	0	0	0	0	Health Centre II	0	0	0	96	1032	96	1032	96	1032	Gulu District
Gulu District	Awach HC IV	mar	2021	0	7	0		0	13	0	20	7	13	Health Centre IV	0	0	7	96	1032	96	1032	96	1032	Gulu District
Gulu District	Punena HC II	mar	2021	0	0	0		0	0	0	0	0	0	Health Centre II	0	0	0	96	1032	96	1032	96	1032	Gulu District
Gulu District	Oitino HC II	mar	2021	0	0	0		0	0	0	0	0	0	Health Centre II	0	0	0	96	1032	96	1032	96	1032	Gulu District
Gulu District	Omel HC II	mar	2021	0	2	0		0	0	0	2	2	0	Health Centre II	0	0	2	96	1032	96	1032	96	1032	Gulu District
Gulu District	Oroko HC II	mar	2021	0	0	0		0	0	0	0	0	0	Health Centre II	0	0	0	96	1032	96	1032	96	1032	Gulu District
Gulu District	Layibi Techo HC III	mar	2021	0	0	0		0	0	0	0	0	0	Health Centre III	0	0	0	96	1032	96	1032	96	1032	Gulu District
Gulu District	Oroko HC II	may	2021	0	0	0		0	0	0	0	0	0	Health Centre II	0	0	0	96	1032	96	1032	96	1032	Gulu District
Gulu District	Layibi Techo HC III	may	2021	0	0	0		0	0	0	0	0	0	Health Centre III	0	0	0	96	1032	96	1032	96	1032	Gulu District
Gulu District	Kal Alii HC II	may	2021	0	1	0		0	0	0	1	1	0	Health Centre II	0	0	1	96	1032	96	1032	96	1032	Gulu District
Gulu District	Omel HC II	may	2021	0	1	0		0	0	0	1	1	0	Health Centre II	0	0	1	96	1032	96	1032	96	1032	Gulu District
Gulu District	Awach HC IV	may	2021	0	2	0		0	9	8	19	2	17	Health Centre IV	0	0	2	96	1032	96	1032	96	1032	Gulu District
Gulu District	Punena HC II	may	2021	0	0	0		0	0	0	0	0	0	Health Centre II	0	0	0	96	1032	96	1032	96	1032	Gulu District
Gulu District	Oitino HC II	may	2021	0	0	0		0	0	0	0	0	0	Health Centre II	0	0	0	96	1032	96	1032	96	1032	Gulu District
Gulu District	Pabwo HC III	may	2021	0	0	0		0	0	0	0	0	0	Health Centre III	0	0	0	96	1032	96	1032	96	1032	Gulu District
Gulu District	Omel HC II	nov	2021	0	2	0		0	0	0	2	2	0	Health Centre II	0	0	2	96	1032	96	1032	96	1032	Gulu District
Gulu District	Oitino HC II	nov	2021	0	0	0		0	0	0	0	0	0	Health Centre II	0	0	0	96	1032	96	1032	96	1032	Gulu District
Gulu District	Punena HC II	nov	2021	0	0	0		0	0	0	0	0	0	Health Centre II	0	0	0	96	1032	96	1032	96	1032	Gulu District
Gulu District	Pabwo HC III	nov	2021	0	2	0		0	0	0	2	2	0	Health Centre III	0	0	2	96	1032	96	1032	96	1032	Gulu District
Gulu District	Oroko HC II	nov	2021	0	1	0		0	0	0	1	1	0	Health Centre II	0	0	1	96	1032	96	1032	96	1032	Gulu District
Gulu District	Layibi Techo HC III	nov	2021	0	0	0		0	0	0	0	0	0	Health Centre III	0	0	0	96	1032	96	1032	96	1032	Gulu District
Gulu District	Awach HC IV	nov	2021	0	7	0		0	12	8	27	7	20	Health Centre IV	0	0	7	96	1032	96	1032	96	1032	Gulu District
Gulu District	Kal Alii HC II	nov	2021	0	0	0		0	0	0	0	0	0	Health Centre II	0	0	0	96	1032	96	1032	96	1032	Gulu District
Gulu District	Omel HC II	oct	2021	0	2	0			0	0	2	2	0	Health Centre II	0	0	2	96	1032	96	1032	96	1032	Gulu District
Gulu District	Oroko HC II	oct	2021	0	1	0			0	0	1	1	0	Health Centre II	0	0	1	96	1032	96	1032	96	1032	Gulu District
Gulu District	Punena HC II	oct	2021	0	1	0			0	0	1	1	0	Health Centre II	0	0	1	96	1032	96	1032	96	1032	Gulu District
Gulu District	Awach HC IV	oct	2021	0	5	0			13	8	26	5	21	Health Centre IV	0	0	5	96	1032	96	1032	96	1032	Gulu District
Gulu District	Pabwo HC III	oct	2021	0	0	0			0	0	0	0	0	Health Centre III	0	0	0	96	1032	96	1032	96	1032	Gulu District
Gulu District	Layibi Techo HC III	oct	2021	0	0	0			0	0	0	0	0	Health Centre III	0	0	0	96	1032	96	1032	96	1032	Gulu District
Gulu District	Kal Alii HC II	oct	2021	0	0	0			0	0	0	0	0	Health Centre II	0	0	0	96	1032	96	1032	96	1032	Gulu District
Gulu District	Oitino HC II	oct	2021	0	0	0			0	0	0	0	0	Health Centre II	0	0	0	96	1032	96	1032	96	1032	Gulu District
Gulu District	Punena HC II	sep	2021	0	0	0			0	0	0	0	0	Health Centre II	0	0	0	96	1032	96	1032	96	1032	Gulu District
Gulu District	Kal Alii HC II	sep	2021	0	0	0			0	0	0	0	0	Health Centre II	0	0	0	96	1032	96	1032	96	1032	Gulu District
Gulu District	Oroko HC II	sep	2021	0	0	0			0	0	0	0	0	Health Centre II	0	0	0	96	1032	96	1032	96	1032	Gulu District
Gulu District	Layibi Techo HC III	sep	2021	0	0	0			0	0	0	0	0	Health Centre III	0	0	0	96	1032	96	1032	96	1032	Gulu District
Gulu District	Pabwo HC III	sep	2021	0	0	0			0	0	0	0	0	Health Centre III	0	0	0	96	1032	96	1032	96	1032	Gulu District
Gulu District	Omel HC II	sep	2021	0	0	0			0	0	0	0	0	Health Centre II	0	0	0	96	1032	96	1032	96	1032	Gulu District
Gulu District	Oitino HC II	sep	2021	0	0	0			0	0	0	0	0	Health Centre II	0	0	0	96	1032	96	1032	96	1032	Gulu District
Gulu District	Awach HC IV	sep	2021	0	5	0			12	10	27	5	22	Health Centre IV	0	0	5	96	1032	96	1032	96	1032	Gulu District
Kamuli District	Busota HC III ( Kagumba HC III)	apr	2018		0		0				0	0	0	Health Centre III	0		0	108	1032	108	1032	108	1032	Kamuli District
Kamuli District	Buwoya HC II	apr	2018		0		0				0	0	0	Health Centre II	0		0	108	1032	108	1032	108	1032	Kamuli District
Kamuli District	Butansi HC III	apr	2018		1		0				1	1	0	Health Centre III	0		1	108	1032	108	1032	108	1032	Kamuli District
Kamuli District	Kamuli Youth Centre Clinic HC II	apr	2018		0		0				0	0	0	Health Centre II	0		0	108	1032	108	1032	108	1032	Kamuli District
Kamuli District	Mbulamuti HC III	apr	2018		0		0				0	0	0	Health Centre III	0		0	108	1032	108	1032	108	1032	Kamuli District
Kamuli District	Nawandyo HC II	apr	2018		0		0				0	0	0	Health Centre II	0		0	108	1032	108	1032	108	1032	Kamuli District
Kamuli District	Nankandulo HC IV	apr	2018		9		9				18	9	9	Health Centre IV	0		9	108	1032	108	1032	108	1032	Kamuli District
Kamuli District	Namasagali HC III	apr	2018		3		3				6	3	3	Health Centre III	0		3	108	1032	108	1032	108	1032	Kamuli District
Kamuli District	Balawoli HC III	apr	2018		0		0				0	0	0	Health Centre III	0		0	108	1032	108	1032	108	1032	Kamuli District
Kamuli District	Mbulamuti HC III	aug	2018		0		0				0	0	0	Health Centre III	0		0	108	1032	108	1032	108	1032	Kamuli District
Kamuli District	Nankandulo HC IV	aug	2018		16		16				32	16	16	Health Centre IV	0		16	108	1032	108	1032	108	1032	Kamuli District
Kamuli District	Nawandyo HC II	aug	2018		0		0				0	0	0	Health Centre II	0		0	108	1032	108	1032	108	1032	Kamuli District
Kamuli District	Busota HC III ( Kagumba HC III)	aug	2018		0		0				0	0	0	Health Centre III	0		0	108	1032	108	1032	108	1032	Kamuli District
Kamuli District	Butansi HC III	aug	2018		1		0				1	1	0	Health Centre III	0		1	108	1032	108	1032	108	1032	Kamuli District
Kamuli District	Buwoya HC II	aug	2018		0		0				0	0	0	Health Centre II	0		0	108	1032	108	1032	108	1032	Kamuli District
Kamuli District	Balawoli HC III	aug	2018		0		0				0	0	0	Health Centre III	0		0	108	1032	108	1032	108	1032	Kamuli District
Kamuli District	Kamuli Youth Centre Clinic HC II	aug	2018		0		0				0	0	0	Health Centre II	0		0	108	1032	108	1032	108	1032	Kamuli District
Kamuli District	Namasagali HC III	aug	2018		1		0				1	1	0	Health Centre III	0		1	108	1032	108	1032	108	1032	Kamuli District
Kamuli District	Butansi HC III	dec	2018		0		0				0	0	0	Health Centre III	0		0	108	1032	108	1032	108	1032	Kamuli District
Kamuli District	Namasagali HC III	dec	2018		0		1				1	0	1	Health Centre III	0		0	108	1032	108	1032	108	1032	Kamuli District
Kamuli District	Mbulamuti HC III	dec	2018		0		0				0	0	0	Health Centre III	0		0	108	1032	108	1032	108	1032	Kamuli District
Kamuli District	Balawoli HC III	dec	2018		0		0				0	0	0	Health Centre III	0		0	108	1032	108	1032	108	1032	Kamuli District
Kamuli District	Nawandyo HC II	dec	2018		0		0				0	0	0	Health Centre II	0		0	108	1032	108	1032	108	1032	Kamuli District
Kamuli District	Kamuli Youth Centre Clinic HC II	dec	2018		0		0				0	0	0	Health Centre II	0		0	108	1032	108	1032	108	1032	Kamuli District
Kamuli District	Nankandulo HC IV	dec	2018		2		2				4	2	2	Health Centre IV	0		2	108	1032	108	1032	108	1032	Kamuli District
Kamuli District	Buwoya HC II	dec	2018		0		0				0	0	0	Health Centre II	0		0	108	1032	108	1032	108	1032	Kamuli District
Kamuli District	Busota HC III ( Kagumba HC III)	dec	2018		0		0				0	0	0	Health Centre III	0		0	108	1032	108	1032	108	1032	Kamuli District
Kamuli District	Butansi HC III	feb	2018		0		0				0	0	0	Health Centre III	0		0	108	1032	108	1032	108	1032	Kamuli District
Kamuli District	Kamuli Youth Centre Clinic HC II	feb	2018		0		0				0	0	0	Health Centre II	0		0	108	1032	108	1032	108	1032	Kamuli District
Kamuli District	Nankandulo HC IV	feb	2018		0		9				9	0	9	Health Centre IV	0		0	108	1032	108	1032	108	1032	Kamuli District
Kamuli District	Namasagali HC III	feb	2018		0		3				3	0	3	Health Centre III	0		0	108	1032	108	1032	108	1032	Kamuli District
Kamuli District	Busota HC III ( Kagumba HC III)	feb	2018		0		0				0	0	0	Health Centre III	0		0	108	1032	108	1032	108	1032	Kamuli District
Kamuli District	Balawoli HC III	feb	2018		3		0				3	3	0	Health Centre III	0		3	108	1032	108	1032	108	1032	Kamuli District
Kamuli District	Mbulamuti HC III	feb	2018		0		0				0	0	0	Health Centre III	0		0	108	1032	108	1032	108	1032	Kamuli District
Kamuli District	Nawandyo HC II	feb	2018		0		0				0	0	0	Health Centre II	0		0	108	1032	108	1032	108	1032	Kamuli District
Kamuli District	Buwoya HC II	feb	2018		0		0				0	0	0	Health Centre II	0		0	108	1032	108	1032	108	1032	Kamuli District
Kamuli District	Buwoya HC II	jan	2018		0		0				0	0	0	Health Centre II	0		0	108	1032	108	1032	108	1032	Kamuli District
Kamuli District	Mbulamuti HC III	jan	2018		0		0				0	0	0	Health Centre III	0		0	108	1032	108	1032	108	1032	Kamuli District
Kamuli District	Kamuli Youth Centre Clinic HC II	jan	2018		0		0				0	0	0	Health Centre II	0		0	108	1032	108	1032	108	1032	Kamuli District
Kamuli District	Butansi HC III	jan	2018		0		0				0	0	0	Health Centre III	0		0	108	1032	108	1032	108	1032	Kamuli District
Kamuli District	Namasagali HC III	jan	2018		0		0				0	0	0	Health Centre III	0		0	108	1032	108	1032	108	1032	Kamuli District
Kamuli District	Nawandyo HC II	jan	2018		4		0				4	4	0	Health Centre II	0		4	108	1032	108	1032	108	1032	Kamuli District
Kamuli District	Busota HC III ( Kagumba HC III)	jan	2018		0		0				0	0	0	Health Centre III	0		0	108	1032	108	1032	108	1032	Kamuli District
Kamuli District	Nankandulo HC IV	jan	2018		0		2				2	0	2	Health Centre IV	0		0	108	1032	108	1032	108	1032	Kamuli District
Kamuli District	Balawoli HC III	jan	2018		0		0				0	0	0	Health Centre III	0		0	108	1032	108	1032	108	1032	Kamuli District
Kamuli District	Kamuli Youth Centre Clinic HC II	jul	2018	0	0		0				0	0	0	Health Centre II	0		0	108	1032	108	1032	108	1032	Kamuli District
Kamuli District	Buwoya HC II	jul	2018	0	0		0				0	0	0	Health Centre II	0		0	108	1032	108	1032	108	1032	Kamuli District
Kamuli District	Butansi HC III	jul	2018	0	0		1				1	0	1	Health Centre III	0		0	108	1032	108	1032	108	1032	Kamuli District
Kamuli District	Balawoli HC III	jul	2018	0	0		0				0	0	0	Health Centre III	0		0	108	1032	108	1032	108	1032	Kamuli District
Kamuli District	Busota HC III ( Kagumba HC III)	jul	2018	0	0		0				0	0	0	Health Centre III	0		0	108	1032	108	1032	108	1032	Kamuli District
Kamuli District	Nankandulo HC IV	jul	2018	0	2		0				2	2	0	Health Centre IV	0		2	108	1032	108	1032	108	1032	Kamuli District
Kamuli District	Namasagali HC III	jul	2018	0	0		0				0	0	0	Health Centre III	0		0	108	1032	108	1032	108	1032	Kamuli District
Kamuli District	Nawandyo HC II	jul	2018	0	0		0				0	0	0	Health Centre II	0		0	108	1032	108	1032	108	1032	Kamuli District
Kamuli District	Mbulamuti HC III	jul	2018	0	0		0				0	0	0	Health Centre III	0		0	108	1032	108	1032	108	1032	Kamuli District
Kamuli District	Namasagali HC III	jun	2018		1		2				3	1	2	Health Centre III	0		1	108	1032	108	1032	108	1032	Kamuli District
Kamuli District	Busota HC III ( Kagumba HC III)	jun	2018		0		0				0	0	0	Health Centre III	0		0	108	1032	108	1032	108	1032	Kamuli District
Kamuli District	Butansi HC III	jun	2018		0		0				0	0	0	Health Centre III	0		0	108	1032	108	1032	108	1032	Kamuli District
Kamuli District	Buwoya HC II	jun	2018		0		0				0	0	0	Health Centre II	0		0	108	1032	108	1032	108	1032	Kamuli District
Kamuli District	Nawandyo HC II	jun	2018		0		0				0	0	0	Health Centre II	0		0	108	1032	108	1032	108	1032	Kamuli District
Kamuli District	Balawoli HC III	jun	2018		0		0				0	0	0	Health Centre III	0		0	108	1032	108	1032	108	1032	Kamuli District
Kamuli District	Nankandulo HC IV	jun	2018		1		0				1	1	0	Health Centre IV	0		1	108	1032	108	1032	108	1032	Kamuli District
Kamuli District	Kamuli Youth Centre Clinic HC II	jun	2018		0		0				0	0	0	Health Centre II	0		0	108	1032	108	1032	108	1032	Kamuli District
Kamuli District	Mbulamuti HC III	jun	2018		0		0				0	0	0	Health Centre III	0		0	108	1032	108	1032	108	1032	Kamuli District
Kamuli District	Busota HC III ( Kagumba HC III)	mar	2018	0	0		0				0	0	0	Health Centre III	0		0	108	1032	108	1032	108	1032	Kamuli District
Kamuli District	Nankandulo HC IV	mar	2018	0	1		5				6	1	5	Health Centre IV	0		1	108	1032	108	1032	108	1032	Kamuli District
Kamuli District	Kamuli Youth Centre Clinic HC II	mar	2018	0	0		0				0	0	0	Health Centre II	0		0	108	1032	108	1032	108	1032	Kamuli District
Kamuli District	Butansi HC III	mar	2018	0	1		0				1	1	0	Health Centre III	0		1	108	1032	108	1032	108	1032	Kamuli District
Kamuli District	Nawandyo HC II	mar	2018	0	0		0				0	0	0	Health Centre II	0		0	108	1032	108	1032	108	1032	Kamuli District
Kamuli District	Mbulamuti HC III	mar	2018	0	0		0				0	0	0	Health Centre III	0		0	108	1032	108	1032	108	1032	Kamuli District
Kamuli District	Namasagali HC III	mar	2018	0	1		0				1	1	0	Health Centre III	0		1	108	1032	108	1032	108	1032	Kamuli District
Kamuli District	Balawoli HC III	mar	2018	0	0		0				0	0	0	Health Centre III	0		0	108	1032	108	1032	108	1032	Kamuli District
Kamuli District	Buwoya HC II	mar	2018	0	0		0				0	0	0	Health Centre II	0		0	108	1032	108	1032	108	1032	Kamuli District
Kamuli District	Balawoli HC III	may	2018	0	0		0				0	0	0	Health Centre III	0		0	108	1032	108	1032	108	1032	Kamuli District
Kamuli District	Nawandyo HC II	may	2018	4	0		0				4	4	0	Health Centre II	0		4	108	1032	108	1032	108	1032	Kamuli District
Kamuli District	Buwoya HC II	may	2018	0	0		0				0	0	0	Health Centre II	0		0	108	1032	108	1032	108	1032	Kamuli District
Kamuli District	Kamuli Youth Centre Clinic HC II	may	2018	0	0		0				0	0	0	Health Centre II	0		0	108	1032	108	1032	108	1032	Kamuli District
Kamuli District	Namasagali HC III	may	2018	0	3		5				8	3	5	Health Centre III	0		3	108	1032	108	1032	108	1032	Kamuli District
Kamuli District	Mbulamuti HC III	may	2018	0	0		0				0	0	0	Health Centre III	0		0	108	1032	108	1032	108	1032	Kamuli District
Kamuli District	Nankandulo HC IV	may	2018	0	6		6				12	6	6	Health Centre IV	0		6	108	1032	108	1032	108	1032	Kamuli District
Kamuli District	Busota HC III ( Kagumba HC III)	may	2018	2	0		0				2	2	0	Health Centre III	0		2	108	1032	108	1032	108	1032	Kamuli District
Kamuli District	Butansi HC III	may	2018	0	1		0				1	1	0	Health Centre III	0		1	108	1032	108	1032	108	1032	Kamuli District
Kamuli District	Nawandyo HC II	nov	2018	0	0		0				0	0	0	Health Centre II	0		0	108	1032	108	1032	108	1032	Kamuli District
Kamuli District	Nankandulo HC IV	nov	2018	0	7		7				14	7	7	Health Centre IV	0		7	108	1032	108	1032	108	1032	Kamuli District
Kamuli District	Balawoli HC III	nov	2018	0	0		3				3	0	3	Health Centre III	0		0	108	1032	108	1032	108	1032	Kamuli District
Kamuli District	Namasagali HC III	nov	2018	0	0		4				4	0	4	Health Centre III	0		0	108	1032	108	1032	108	1032	Kamuli District
Kamuli District	Mbulamuti HC III	nov	2018	0	0		0				0	0	0	Health Centre III	0		0	108	1032	108	1032	108	1032	Kamuli District
Kamuli District	Busota HC III ( Kagumba HC III)	nov	2018	0	0		0				0	0	0	Health Centre III	0		0	108	1032	108	1032	108	1032	Kamuli District
Kamuli District	Buwoya HC II	nov	2018	0	0		0				0	0	0	Health Centre II	0		0	108	1032	108	1032	108	1032	Kamuli District
Kamuli District	Kamuli Youth Centre Clinic HC II	nov	2018	0	0		0				0	0	0	Health Centre II	0		0	108	1032	108	1032	108	1032	Kamuli District
Kamuli District	Butansi HC III	nov	2018	0	0		1				1	0	1	Health Centre III	0		0	108	1032	108	1032	108	1032	Kamuli District
Kamuli District	Busota HC III ( Kagumba HC III)	oct	2018		0		0				0	0	0	Health Centre III	0		0	108	1032	108	1032	108	1032	Kamuli District
Kamuli District	Mbulamuti HC III	oct	2018		2		0				2	2	0	Health Centre III	0		2	108	1032	108	1032	108	1032	Kamuli District
Kamuli District	Namasagali HC III	oct	2018		1		1				2	1	1	Health Centre III	0		1	108	1032	108	1032	108	1032	Kamuli District
Kamuli District	Balawoli HC III	oct	2018		0		0				0	0	0	Health Centre III	0		0	108	1032	108	1032	108	1032	Kamuli District
Kamuli District	Kamuli Youth Centre Clinic HC II	oct	2018		0		0				0	0	0	Health Centre II	0		0	108	1032	108	1032	108	1032	Kamuli District
Kamuli District	Nawandyo HC II	oct	2018		0		0				0	0	0	Health Centre II	0		0	108	1032	108	1032	108	1032	Kamuli District
Kamuli District	Butansi HC III	oct	2018		0		2				2	0	2	Health Centre III	0		0	108	1032	108	1032	108	1032	Kamuli District
Kamuli District	Nankandulo HC IV	oct	2018		3		3				6	3	3	Health Centre IV	0		3	108	1032	108	1032	108	1032	Kamuli District
Kamuli District	Buwoya HC II	oct	2018		0		0				0	0	0	Health Centre II	0		0	108	1032	108	1032	108	1032	Kamuli District
Kamuli District	Nawandyo HC II	sep	2018	0	0		0				0	0	0	Health Centre II	0		0	108	1032	108	1032	108	1032	Kamuli District
Kamuli District	Kamuli Youth Centre Clinic HC II	sep	2018	0	0		0				0	0	0	Health Centre II	0		0	108	1032	108	1032	108	1032	Kamuli District
Kamuli District	Buwoya HC II	sep	2018	0	0		0				0	0	0	Health Centre II	0		0	108	1032	108	1032	108	1032	Kamuli District
Kamuli District	Busota HC III ( Kagumba HC III)	sep	2018	0	0		0				0	0	0	Health Centre III	0		0	108	1032	108	1032	108	1032	Kamuli District
Kamuli District	Nankandulo HC IV	sep	2018	0	3		3				6	3	3	Health Centre IV	0		3	108	1032	108	1032	108	1032	Kamuli District
Kamuli District	Mbulamuti HC III	sep	2018	0	0		0				0	0	0	Health Centre III	0		0	108	1032	108	1032	108	1032	Kamuli District
Kamuli District	Balawoli HC III	sep	2018	0	0		0				0	0	0	Health Centre III	0		0	108	1032	108	1032	108	1032	Kamuli District
Kamuli District	Butansi HC III	sep	2018	0	1		2				3	1	2	Health Centre III	0		1	108	1032	108	1032	108	1032	Kamuli District
Kamuli District	Namasagali HC III	sep	2018	0	0		1				1	0	1	Health Centre III	0		0	108	1032	108	1032	108	1032	Kamuli District
Kamuli District	Butansi HC III	apr	2019		1		0				1	1	0	Health Centre III	0		1	108	1032	108	1032	108	1032	Kamuli District
Kamuli District	Buwoya HC II	apr	2019		0		0				0	0	0	Health Centre II	0		0	108	1032	108	1032	108	1032	Kamuli District
Kamuli District	Balawoli HC III	apr	2019		1		0				1	1	0	Health Centre III	0		1	108	1032	108	1032	108	1032	Kamuli District
Kamuli District	Namasagali HC III	apr	2019		0		2				2	0	2	Health Centre III	0		0	108	1032	108	1032	108	1032	Kamuli District
Kamuli District	Nankandulo HC IV	apr	2019		4		4				8	4	4	Health Centre IV	0		4	108	1032	108	1032	108	1032	Kamuli District
Kamuli District	Kamuli Youth Centre Clinic HC II	apr	2019		0		0				0	0	0	Health Centre II	0		0	108	1032	108	1032	108	1032	Kamuli District
Kamuli District	Busota HC III ( Kagumba HC III)	apr	2019		0		0				0	0	0	Health Centre III	0		0	108	1032	108	1032	108	1032	Kamuli District
Kamuli District	Mbulamuti HC III	apr	2019		0		0				0	0	0	Health Centre III	0		0	108	1032	108	1032	108	1032	Kamuli District
Kamuli District	Nawandyo HC II	apr	2019		0		0				0	0	0	Health Centre II	0		0	108	1032	108	1032	108	1032	Kamuli District
Kamuli District	Nawandyo HC II	aug	2019		0		0				0	0	0	Health Centre II	0		0	108	1032	108	1032	108	1032	Kamuli District
Kamuli District	Balawoli HC III	aug	2019		0		0				0	0	0	Health Centre III	0		0	108	1032	108	1032	108	1032	Kamuli District
Kamuli District	Buwoya HC II	aug	2019		0		0				0	0	0	Health Centre II	0		0	108	1032	108	1032	108	1032	Kamuli District
Kamuli District	Butansi HC III	aug	2019		2		0				2	2	0	Health Centre III	0		2	108	1032	108	1032	108	1032	Kamuli District
Kamuli District	Mbulamuti HC III	aug	2019		0		0				0	0	0	Health Centre III	0		0	108	1032	108	1032	108	1032	Kamuli District
Kamuli District	Namasagali HC III	aug	2019		0		0				0	0	0	Health Centre III	0		0	108	1032	108	1032	108	1032	Kamuli District
Kamuli District	Nankandulo HC IV	aug	2019		0		0				0	0	0	Health Centre IV	0		0	108	1032	108	1032	108	1032	Kamuli District
Kamuli District	Busota HC III ( Kagumba HC III)	aug	2019		0		0				0	0	0	Health Centre III	0		0	108	1032	108	1032	108	1032	Kamuli District
Kamuli District	Kamuli Youth Centre Clinic HC II	aug	2019		0		0				0	0	0	Health Centre II	0		0	108	1032	108	1032	108	1032	Kamuli District
Kamuli District	Butansi HC III	dec	2019		0		0				0	0	0	Health Centre III	0		0	108	1032	108	1032	108	1032	Kamuli District
Kamuli District	Buwoya HC II	dec	2019		0		0				0	0	0	Health Centre II	0		0	108	1032	108	1032	108	1032	Kamuli District
Kamuli District	Balawoli HC III	dec	2019		0		0				0	0	0	Health Centre III	0		0	108	1032	108	1032	108	1032	Kamuli District
Kamuli District	Nawandyo HC II	dec	2019		0		0				0	0	0	Health Centre II	0		0	108	1032	108	1032	108	1032	Kamuli District
Kamuli District	Nankandulo HC IV	dec	2019		0		3				3	0	3	Health Centre IV	0		0	108	1032	108	1032	108	1032	Kamuli District
Kamuli District	Namasagali HC III	dec	2019		0		1				1	0	1	Health Centre III	0		0	108	1032	108	1032	108	1032	Kamuli District
Kamuli District	Busota HC III ( Kagumba HC III)	dec	2019		0		0				0	0	0	Health Centre III	0		0	108	1032	108	1032	108	1032	Kamuli District
Kamuli District	Kamuli Youth Centre Clinic HC II	dec	2019		0		0				0	0	0	Health Centre II	0		0	108	1032	108	1032	108	1032	Kamuli District
Kamuli District	Mbulamuti HC III	dec	2019		0		0				0	0	0	Health Centre III	0		0	108	1032	108	1032	108	1032	Kamuli District
Kamuli District	Busota HC III ( Kagumba HC III)	feb	2019		0		0				0	0	0	Health Centre III	0		0	108	1032	108	1032	108	1032	Kamuli District
Kamuli District	Kamuli Youth Centre Clinic HC II	feb	2019		0		0				0	0	0	Health Centre II	0		0	108	1032	108	1032	108	1032	Kamuli District
Kamuli District	Nawandyo HC II	feb	2019		0		0				0	0	0	Health Centre II	0		0	108	1032	108	1032	108	1032	Kamuli District
Kamuli District	Buwoya HC II	feb	2019		0		0				0	0	0	Health Centre II	0		0	108	1032	108	1032	108	1032	Kamuli District
Kamuli District	Namasagali HC III	feb	2019		0		6				6	0	6	Health Centre III	0		0	108	1032	108	1032	108	1032	Kamuli District
Kamuli District	Butansi HC III	feb	2019		3		0				3	3	0	Health Centre III	0		3	108	1032	108	1032	108	1032	Kamuli District
Kamuli District	Nankandulo HC IV	feb	2019		4		3				7	4	3	Health Centre IV	0		4	108	1032	108	1032	108	1032	Kamuli District
Kamuli District	Balawoli HC III	feb	2019		2		0				2	2	0	Health Centre III	0		2	108	1032	108	1032	108	1032	Kamuli District
Kamuli District	Mbulamuti HC III	feb	2019		0		0				0	0	0	Health Centre III	0		0	108	1032	108	1032	108	1032	Kamuli District
Kamuli District	Namasagali HC III	jan	2019		0		2				2	0	2	Health Centre III	0		0	108	1032	108	1032	108	1032	Kamuli District
Kamuli District	Buwoya HC II	jan	2019		0		0				0	0	0	Health Centre II	0		0	108	1032	108	1032	108	1032	Kamuli District
Kamuli District	Mbulamuti HC III	jan	2019		0		0				0	0	0	Health Centre III	0		0	108	1032	108	1032	108	1032	Kamuli District
Kamuli District	Balawoli HC III	jan	2019		0		0				0	0	0	Health Centre III	0		0	108	1032	108	1032	108	1032	Kamuli District
Kamuli District	Nawandyo HC II	jan	2019		0		0				0	0	0	Health Centre II	0		0	108	1032	108	1032	108	1032	Kamuli District
Kamuli District	Kamuli Youth Centre Clinic HC II	jan	2019		0		0				0	0	0	Health Centre II	0		0	108	1032	108	1032	108	1032	Kamuli District
Kamuli District	Busota HC III ( Kagumba HC III)	jan	2019		0		0				0	0	0	Health Centre III	0		0	108	1032	108	1032	108	1032	Kamuli District
Kamuli District	Butansi HC III	jan	2019		0		0				0	0	0	Health Centre III	0		0	108	1032	108	1032	108	1032	Kamuli District
Kamuli District	Nankandulo HC IV	jan	2019		4		4				8	4	4	Health Centre IV	0		4	108	1032	108	1032	108	1032	Kamuli District
Kamuli District	Busota HC III ( Kagumba HC III)	jul	2019	0	0		0				0	0	0	Health Centre III	0		0	108	1032	108	1032	108	1032	Kamuli District
Kamuli District	Kamuli Youth Centre Clinic HC II	jul	2019	0	0		0				0	0	0	Health Centre II	0		0	108	1032	108	1032	108	1032	Kamuli District
Kamuli District	Balawoli HC III	jul	2019	0	0		0				0	0	0	Health Centre III	0		0	108	1032	108	1032	108	1032	Kamuli District
Kamuli District	Mbulamuti HC III	jul	2019	0	0		0				0	0	0	Health Centre III	0		0	108	1032	108	1032	108	1032	Kamuli District
Kamuli District	Butansi HC III	jul	2019	0	1		1				2	1	1	Health Centre III	0		1	108	1032	108	1032	108	1032	Kamuli District
Kamuli District	Namasagali HC III	jul	2019	0	0		6				6	0	6	Health Centre III	0		0	108	1032	108	1032	108	1032	Kamuli District
Kamuli District	Nawandyo HC II	jul	2019	0	0		0				0	0	0	Health Centre II	0		0	108	1032	108	1032	108	1032	Kamuli District
Kamuli District	Nankandulo HC IV	jul	2019	0	0		4				4	0	4	Health Centre IV	0		0	108	1032	108	1032	108	1032	Kamuli District
Kamuli District	Buwoya HC II	jul	2019	0	0		0				0	0	0	Health Centre II	0		0	108	1032	108	1032	108	1032	Kamuli District
Kamuli District	Namasagali HC III	jun	2019		0		7				7	0	7	Health Centre III	0		0	108	1032	108	1032	108	1032	Kamuli District
Kamuli District	Nankandulo HC IV	jun	2019		5		5				10	5	5	Health Centre IV	0		5	108	1032	108	1032	108	1032	Kamuli District
Kamuli District	Mbulamuti HC III	jun	2019		0		0				0	0	0	Health Centre III	0		0	108	1032	108	1032	108	1032	Kamuli District
Kamuli District	Nawandyo HC II	jun	2019		0		0				0	0	0	Health Centre II	0		0	108	1032	108	1032	108	1032	Kamuli District
Kamuli District	Kamuli Youth Centre Clinic HC II	jun	2019		0		0				0	0	0	Health Centre II	0		0	108	1032	108	1032	108	1032	Kamuli District
Kamuli District	Buwoya HC II	jun	2019		0		0				0	0	0	Health Centre II	0		0	108	1032	108	1032	108	1032	Kamuli District
Kamuli District	Busota HC III ( Kagumba HC III)	jun	2019		0		0				0	0	0	Health Centre III	0		0	108	1032	108	1032	108	1032	Kamuli District
Kamuli District	Balawoli HC III	jun	2019		1		0				1	1	0	Health Centre III	0		1	108	1032	108	1032	108	1032	Kamuli District
Kamuli District	Butansi HC III	jun	2019		0		0				0	0	0	Health Centre III	0		0	108	1032	108	1032	108	1032	Kamuli District
Kamuli District	Mbulamuti HC III	mar	2019	0	0		0				0	0	0	Health Centre III	0		0	108	1032	108	1032	108	1032	Kamuli District
Kamuli District	Nankandulo HC IV	mar	2019	0	7		7				14	7	7	Health Centre IV	0		7	108	1032	108	1032	108	1032	Kamuli District
Kamuli District	Butansi HC III	mar	2019	0	0		0				0	0	0	Health Centre III	0		0	108	1032	108	1032	108	1032	Kamuli District
Kamuli District	Busota HC III ( Kagumba HC III)	mar	2019	0	0		0				0	0	0	Health Centre III	0		0	108	1032	108	1032	108	1032	Kamuli District
Kamuli District	Kamuli Youth Centre Clinic HC II	mar	2019	0	0		0				0	0	0	Health Centre II	0		0	108	1032	108	1032	108	1032	Kamuli District
Kamuli District	Balawoli HC III	mar	2019	0	0		0				0	0	0	Health Centre III	0		0	108	1032	108	1032	108	1032	Kamuli District
Kamuli District	Namasagali HC III	mar	2019	0	0		3				3	0	3	Health Centre III	0		0	108	1032	108	1032	108	1032	Kamuli District
Kamuli District	Nawandyo HC II	mar	2019	0	0		0				0	0	0	Health Centre II	0		0	108	1032	108	1032	108	1032	Kamuli District
Kamuli District	Buwoya HC II	mar	2019	0	0		0				0	0	0	Health Centre II	0		0	108	1032	108	1032	108	1032	Kamuli District
Kamuli District	Mbulamuti HC III	may	2019	0	0		0				0	0	0	Health Centre III	0		0	108	1032	108	1032	108	1032	Kamuli District
Kamuli District	Namasagali HC III	may	2019	0	0		3				3	0	3	Health Centre III	0		0	108	1032	108	1032	108	1032	Kamuli District
Kamuli District	Butansi HC III	may	2019	0	0		1				1	0	1	Health Centre III	0		0	108	1032	108	1032	108	1032	Kamuli District
Kamuli District	Kamuli Youth Centre Clinic HC II	may	2019	0	0		0				0	0	0	Health Centre II	0		0	108	1032	108	1032	108	1032	Kamuli District
Kamuli District	Busota HC III ( Kagumba HC III)	may	2019	0	0		0				0	0	0	Health Centre III	0		0	108	1032	108	1032	108	1032	Kamuli District
Kamuli District	Balawoli HC III	may	2019	2	3		0				5	5	0	Health Centre III	0		5	108	1032	108	1032	108	1032	Kamuli District
Kamuli District	Nawandyo HC II	may	2019	0	2		0				2	2	0	Health Centre II	0		2	108	1032	108	1032	108	1032	Kamuli District
Kamuli District	Buwoya HC II	may	2019	0	0		0				0	0	0	Health Centre II	0		0	108	1032	108	1032	108	1032	Kamuli District
Kamuli District	Nankandulo HC IV	may	2019	4	3		3				10	7	3	Health Centre IV	0		7	108	1032	108	1032	108	1032	Kamuli District
Kamuli District	Buwoya HC II	nov	2019	0	0		0				0	0	0	Health Centre II	0		0	108	1032	108	1032	108	1032	Kamuli District
Kamuli District	Namasagali HC III	nov	2019	0	2		0				2	2	0	Health Centre III	0		2	108	1032	108	1032	108	1032	Kamuli District
Kamuli District	Butansi HC III	nov	2019	0	0		0				0	0	0	Health Centre III	0		0	108	1032	108	1032	108	1032	Kamuli District
Kamuli District	Nankandulo HC IV	nov	2019	0	0		4				4	0	4	Health Centre IV	0		0	108	1032	108	1032	108	1032	Kamuli District
Kamuli District	Busota HC III ( Kagumba HC III)	nov	2019	0	0		0				0	0	0	Health Centre III	0		0	108	1032	108	1032	108	1032	Kamuli District
Kamuli District	Balawoli HC III	nov	2019	0	0		0				0	0	0	Health Centre III	0		0	108	1032	108	1032	108	1032	Kamuli District
Kamuli District	Kamuli Youth Centre Clinic HC II	nov	2019	0	0		0				0	0	0	Health Centre II	0		0	108	1032	108	1032	108	1032	Kamuli District
Kamuli District	Nawandyo HC II	nov	2019	0	0		0				0	0	0	Health Centre II	0		0	108	1032	108	1032	108	1032	Kamuli District
Kamuli District	Mbulamuti HC III	nov	2019	0	0		0				0	0	0	Health Centre III	0		0	108	1032	108	1032	108	1032	Kamuli District
Kamuli District	Namasagali HC III	oct	2019		0		0				0	0	0	Health Centre III	0		0	108	1032	108	1032	108	1032	Kamuli District
Kamuli District	Busota HC III ( Kagumba HC III)	oct	2019		0		0				0	0	0	Health Centre III	0		0	108	1032	108	1032	108	1032	Kamuli District
Kamuli District	Nankandulo HC IV	oct	2019		0		4				4	0	4	Health Centre IV	0		0	108	1032	108	1032	108	1032	Kamuli District
Kamuli District	Mbulamuti HC III	oct	2019		0		0				0	0	0	Health Centre III	0		0	108	1032	108	1032	108	1032	Kamuli District
Kamuli District	Nawandyo HC II	oct	2019		0		0				0	0	0	Health Centre II	0		0	108	1032	108	1032	108	1032	Kamuli District
Kamuli District	Kamuli Youth Centre Clinic HC II	oct	2019		0		0				0	0	0	Health Centre II	0		0	108	1032	108	1032	108	1032	Kamuli District
Kamuli District	Butansi HC III	oct	2019		1		0				1	1	0	Health Centre III	0		1	108	1032	108	1032	108	1032	Kamuli District
Kamuli District	Buwoya HC II	oct	2019		0		0				0	0	0	Health Centre II	0		0	108	1032	108	1032	108	1032	Kamuli District
Kamuli District	Balawoli HC III	oct	2019		0		0				0	0	0	Health Centre III	0		0	108	1032	108	1032	108	1032	Kamuli District
Kamuli District	Balawoli HC III	sep	2019	0	0		0				0	0	0	Health Centre III	0		0	108	1032	108	1032	108	1032	Kamuli District
Kamuli District	Namasagali HC III	sep	2019	0	0		1				1	0	1	Health Centre III	0		0	108	1032	108	1032	108	1032	Kamuli District
Kamuli District	Nankandulo HC IV	sep	2019	0	0		4				4	0	4	Health Centre IV	0		0	108	1032	108	1032	108	1032	Kamuli District
Kamuli District	Butansi HC III	sep	2019	0	0		1				1	0	1	Health Centre III	0		0	108	1032	108	1032	108	1032	Kamuli District
Kamuli District	Nawandyo HC II	sep	2019	0	0		0				0	0	0	Health Centre II	0		0	108	1032	108	1032	108	1032	Kamuli District
Kamuli District	Kamuli Youth Centre Clinic HC II	sep	2019	0	0		0				0	0	0	Health Centre II	0		0	108	1032	108	1032	108	1032	Kamuli District
Kamuli District	Buwoya HC II	sep	2019	0	0		0				0	0	0	Health Centre II	0		0	108	1032	108	1032	108	1032	Kamuli District
Kamuli District	Busota HC III ( Kagumba HC III)	sep	2019	0	0		0				0	0	0	Health Centre III	0		0	108	1032	108	1032	108	1032	Kamuli District
Kamuli District	Mbulamuti HC III	sep	2019	0	0		0				0	0	0	Health Centre III	0		0	108	1032	108	1032	108	1032	Kamuli District
Kamuli District	Namasagali HC III	apr	2020	0	0	0		1	0	0	1	0	1	Health Centre III	0	0	0	108	1032	108	1032	108	1032	Kamuli District
Kamuli District	Nankandulo HC IV	apr	2020	0	0	0		0	2	0	2	0	2	Health Centre IV	0	0	0	108	1032	108	1032	108	1032	Kamuli District
Kamuli District	Mbulamuti HC III	apr	2020	0	0	0		0	0	0	0	0	0	Health Centre III	0	0	0	108	1032	108	1032	108	1032	Kamuli District
Kamuli District	Busota HC III ( Kagumba HC III)	apr	2020	0	0	0		0	0	0	0	0	0	Health Centre III	0	0	0	108	1032	108	1032	108	1032	Kamuli District
Kamuli District	Nawandyo HC II	apr	2020	0	0	0		0	0	0	0	0	0	Health Centre II	0	0	0	108	1032	108	1032	108	1032	Kamuli District
Kamuli District	Butansi HC III	apr	2020	0	0	0		0	0	0	0	0	0	Health Centre III	0	0	0	108	1032	108	1032	108	1032	Kamuli District
Kamuli District	Kamuli Youth Centre Clinic HC II	apr	2020	0	0	0		0	0	0	0	0	0	Health Centre II	0	0	0	108	1032	108	1032	108	1032	Kamuli District
Kamuli District	Buwoya HC II	apr	2020	0	0	0		0	0	0	0	0	0	Health Centre II	0	0	0	108	1032	108	1032	108	1032	Kamuli District
Kamuli District	Balawoli HC III	apr	2020	0	0	0		0	0	0	0	0	0	Health Centre III	0	0	0	108	1032	108	1032	108	1032	Kamuli District
Kamuli District	Butansi HC III	aug	2020	0	0	0		0	0	0	0	0	0	Health Centre III	0	0	0	108	1032	108	1032	108	1032	Kamuli District
Kamuli District	Namasagali HC III	aug	2020	0	0	0		0	9	0	9	0	9	Health Centre III	0	0	0	108	1032	108	1032	108	1032	Kamuli District
Kamuli District	Kamuli Youth Centre Clinic HC II	aug	2020	0	0	0		0	0	0	0	0	0	Health Centre II	0	0	0	108	1032	108	1032	108	1032	Kamuli District
Kamuli District	Balawoli HC III	aug	2020	0	0	0		0	0	0	0	0	0	Health Centre III	0	0	0	108	1032	108	1032	108	1032	Kamuli District
Kamuli District	Nawandyo HC II	aug	2020	0	0	0		0	0	0	0	0	0	Health Centre II	0	0	0	108	1032	108	1032	108	1032	Kamuli District
Kamuli District	Busota HC III ( Kagumba HC III)	aug	2020	0	0	0		0	0	0	0	0	0	Health Centre III	0	0	0	108	1032	108	1032	108	1032	Kamuli District
Kamuli District	Buwoya HC II	aug	2020	0	0	0		0	0	0	0	0	0	Health Centre II	0	0	0	108	1032	108	1032	108	1032	Kamuli District
Kamuli District	Nankandulo HC IV	aug	2020	0	0	0		0	8	0	8	0	8	Health Centre IV	0	0	0	108	1032	108	1032	108	1032	Kamuli District
Kamuli District	Mbulamuti HC III	aug	2020	0	0	0		0	0	0	0	0	0	Health Centre III	0	0	0	108	1032	108	1032	108	1032	Kamuli District
Kamuli District	Mbulamuti HC III	dec	2020	0	0	0		0	0	0	0	0	0	Health Centre III	0	0	0	108	1032	108	1032	108	1032	Kamuli District
Kamuli District	Nankandulo HC IV	dec	2020	0	0	0		0	0	0	0	0	0	Health Centre IV	0	0	0	108	1032	108	1032	108	1032	Kamuli District
Kamuli District	Balawoli HC III	dec	2020	0	0	0		0	0	0	0	0	0	Health Centre III	0	0	0	108	1032	108	1032	108	1032	Kamuli District
Kamuli District	Nawandyo HC II	dec	2020	0	0	0		0	0	0	0	0	0	Health Centre II	0	0	0	108	1032	108	1032	108	1032	Kamuli District
Kamuli District	Namasagali HC III	dec	2020	0	0	0		0	0	0	0	0	0	Health Centre III	0	0	0	108	1032	108	1032	108	1032	Kamuli District
Kamuli District	Busota HC III ( Kagumba HC III)	dec	2020	0	0	0		0	0	0	0	0	0	Health Centre III	0	0	0	108	1032	108	1032	108	1032	Kamuli District
Kamuli District	Buwoya HC II	dec	2020	0	0	0		0	0	0	0	0	0	Health Centre II	0	0	0	108	1032	108	1032	108	1032	Kamuli District
Kamuli District	Butansi HC III	dec	2020	1	1	0		0	1	0	3	2	1	Health Centre III	0	0	2	108	1032	108	1032	108	1032	Kamuli District
Kamuli District	Kamuli Youth Centre Clinic HC II	dec	2020	0	1	1		0	0	0	1	1	0	Health Centre II	0	0	1	108	1032	108	1032	108	1032	Kamuli District
Kamuli District	Busota HC III ( Kagumba HC III)	feb	2020	0	0	0		0	0	0	0	0	0	Health Centre III	0	0	0	108	1032	108	1032	108	1032	Kamuli District
Kamuli District	Namasagali HC III	feb	2020	0	0	0		0	0	0	0	0	0	Health Centre III	0	0	0	108	1032	108	1032	108	1032	Kamuli District
Kamuli District	Balawoli HC III	feb	2020	0	3	0		0	0	0	3	3	0	Health Centre III	0	0	3	108	1032	108	1032	108	1032	Kamuli District
Kamuli District	Butansi HC III	feb	2020	0	1	0		0	0	0	1	1	0	Health Centre III	0	0	1	108	1032	108	1032	108	1032	Kamuli District
Kamuli District	Nawandyo HC II	feb	2020	0	0	0		0	0	0	0	0	0	Health Centre II	0	0	0	108	1032	108	1032	108	1032	Kamuli District
Kamuli District	Buwoya HC II	feb	2020	0	0	0		0	0	0	0	0	0	Health Centre II	0	0	0	108	1032	108	1032	108	1032	Kamuli District
Kamuli District	Nankandulo HC IV	feb	2020	0	3	0		0	3	0	6	3	3	Health Centre IV	0	0	3	108	1032	108	1032	108	1032	Kamuli District
Kamuli District	Mbulamuti HC III	feb	2020	0	0	0		0	0	0	0	0	0	Health Centre III	0	0	0	108	1032	108	1032	108	1032	Kamuli District
Kamuli District	Kamuli Youth Centre Clinic HC II	feb	2020	0	0	0		0	0	0	0	0	0	Health Centre II	0	0	0	108	1032	108	1032	108	1032	Kamuli District
Kamuli District	Busota HC III ( Kagumba HC III)	jan	2020	0	0	0		0	0	0	0	0	0	Health Centre III	0	0	0	108	1032	108	1032	108	1032	Kamuli District
Kamuli District	Nawandyo HC II	jan	2020	0	0	0		0	0	0	0	0	0	Health Centre II	0	0	0	108	1032	108	1032	108	1032	Kamuli District
Kamuli District	Namasagali HC III	jan	2020	0	0	0		0	0	0	0	0	0	Health Centre III	0	0	0	108	1032	108	1032	108	1032	Kamuli District
Kamuli District	Buwoya HC II	jan	2020	0	0	0		0	0	0	0	0	0	Health Centre II	0	0	0	108	1032	108	1032	108	1032	Kamuli District
Kamuli District	Nankandulo HC IV	jan	2020	0	0	0		0	4	0	4	0	4	Health Centre IV	0	0	0	108	1032	108	1032	108	1032	Kamuli District
Kamuli District	Butansi HC III	jan	2020	0	0	0		0	1	0	1	0	1	Health Centre III	0	0	0	108	1032	108	1032	108	1032	Kamuli District
Kamuli District	Kamuli Youth Centre Clinic HC II	jan	2020	0	0	0		0	0	0	0	0	0	Health Centre II	0	0	0	108	1032	108	1032	108	1032	Kamuli District
Kamuli District	Balawoli HC III	jan	2020	0	0	0		0	0	0	0	0	0	Health Centre III	0	0	0	108	1032	108	1032	108	1032	Kamuli District
Kamuli District	Mbulamuti HC III	jan	2020	0	0	0		0	0	0	0	0	0	Health Centre III	0	0	0	108	1032	108	1032	108	1032	Kamuli District
Kamuli District	Buwoya HC II	jul	2020	0	0	0		0	0	0	0	0	0	Health Centre II	0	0	0	108	1032	108	1032	108	1032	Kamuli District
Kamuli District	Busota HC III ( Kagumba HC III)	jul	2020	0	0	0		0	0	0	0	0	0	Health Centre III	0	0	0	108	1032	108	1032	108	1032	Kamuli District
Kamuli District	Butansi HC III	jul	2020	0	0	0		0	0	0	0	0	0	Health Centre III	0	0	0	108	1032	108	1032	108	1032	Kamuli District
Kamuli District	Namasagali HC III	jul	2020	0	0	0		0	0	0	0	0	0	Health Centre III	0	0	0	108	1032	108	1032	108	1032	Kamuli District
Kamuli District	Balawoli HC III	jul	2020	0	0	0		0	0	0	0	0	0	Health Centre III	0	0	0	108	1032	108	1032	108	1032	Kamuli District
Kamuli District	Nawandyo HC II	jul	2020	0	0	0		0	0	0	0	0	0	Health Centre II	0	0	0	108	1032	108	1032	108	1032	Kamuli District
Kamuli District	Kamuli Youth Centre Clinic HC II	jul	2020	0	0	0		0	0	0	0	0	0	Health Centre II	0	0	0	108	1032	108	1032	108	1032	Kamuli District
Kamuli District	Mbulamuti HC III	jul	2020	0	0	0		0	0	0	0	0	0	Health Centre III	0	0	0	108	1032	108	1032	108	1032	Kamuli District
Kamuli District	Nankandulo HC IV	jul	2020	0	0	0		0	2	0	2	0	2	Health Centre IV	0	0	0	108	1032	108	1032	108	1032	Kamuli District
Kamuli District	Namasagali HC III	jun	2020	0	0	0		0	4	0	4	0	4	Health Centre III	0	0	0	108	1032	108	1032	108	1032	Kamuli District
Kamuli District	Balawoli HC III	jun	2020	0	0	0		0	0	0	0	0	0	Health Centre III	0	0	0	108	1032	108	1032	108	1032	Kamuli District
Kamuli District	Nankandulo HC IV	jun	2020	0	0	0		0	8	0	8	0	8	Health Centre IV	0	0	0	108	1032	108	1032	108	1032	Kamuli District
Kamuli District	Busota HC III ( Kagumba HC III)	jun	2020	0	0	0		0	0	0	0	0	0	Health Centre III	0	0	0	108	1032	108	1032	108	1032	Kamuli District
Kamuli District	Nawandyo HC II	jun	2020	0	2	1		0	0	0	2	2	0	Health Centre II	0	0	2	108	1032	108	1032	108	1032	Kamuli District
Kamuli District	Mbulamuti HC III	jun	2020	0	0	87		0	0	0	0	0	0	Health Centre III	0	0	0	108	1032	108	1032	108	1032	Kamuli District
Kamuli District	Buwoya HC II	jun	2020	0	0	0		0	0	0	0	0	0	Health Centre II	0	0	0	108	1032	108	1032	108	1032	Kamuli District
Kamuli District	Kamuli Youth Centre Clinic HC II	jun	2020	0	0	0		0	0	0	0	0	0	Health Centre II	0	0	0	108	1032	108	1032	108	1032	Kamuli District
Kamuli District	Butansi HC III	jun	2020	0	0	0		0	0	0	0	0	0	Health Centre III	0	0	0	108	1032	108	1032	108	1032	Kamuli District
Kamuli District	Nawandyo HC II	mar	2020	0	0	0		0	0	0	0	0	0	Health Centre II	0	0	0	108	1032	108	1032	108	1032	Kamuli District
Kamuli District	Kamuli Youth Centre Clinic HC II	mar	2020	0	0	0		0	0	0	0	0	0	Health Centre II	0	0	0	108	1032	108	1032	108	1032	Kamuli District
Kamuli District	Nankandulo HC IV	mar	2020	0	0	0		0	1	0	1	0	1	Health Centre IV	0	0	0	108	1032	108	1032	108	1032	Kamuli District
Kamuli District	Butansi HC III	mar	2020	0	1	0		0	1	0	2	1	1	Health Centre III	0	0	1	108	1032	108	1032	108	1032	Kamuli District
Kamuli District	Buwoya HC II	mar	2020	0	0	0		0	0	0	0	0	0	Health Centre II	0	0	0	108	1032	108	1032	108	1032	Kamuli District
Kamuli District	Mbulamuti HC III	mar	2020	0	0	0		0	0	0	0	0	0	Health Centre III	0	0	0	108	1032	108	1032	108	1032	Kamuli District
Kamuli District	Busota HC III ( Kagumba HC III)	mar	2020	0	0	0		0	0	0	0	0	0	Health Centre III	0	0	0	108	1032	108	1032	108	1032	Kamuli District
Kamuli District	Balawoli HC III	mar	2020	0	0	0		0	0	0	0	0	0	Health Centre III	0	0	0	108	1032	108	1032	108	1032	Kamuli District
Kamuli District	Namasagali HC III	mar	2020	0	0	0		0	0	0	0	0	0	Health Centre III	0	0	0	108	1032	108	1032	108	1032	Kamuli District
Kamuli District	Butansi HC III	may	2020	0	0	0		0	0	0	0	0	0	Health Centre III	0	0	0	108	1032	108	1032	108	1032	Kamuli District
Kamuli District	Nankandulo HC IV	may	2020	0	0	0		1	0	0	1	0	1	Health Centre IV	0	0	0	108	1032	108	1032	108	1032	Kamuli District
Kamuli District	Namasagali HC III	may	2020	0	0	0		0	0	0	0	0	0	Health Centre III	0	0	0	108	1032	108	1032	108	1032	Kamuli District
Kamuli District	Buwoya HC II	may	2020	0	0	0		0	0	0	0	0	0	Health Centre II	0	0	0	108	1032	108	1032	108	1032	Kamuli District
Kamuli District	Busota HC III ( Kagumba HC III)	may	2020	0	0	0		0	0	0	0	0	0	Health Centre III	0	0	0	108	1032	108	1032	108	1032	Kamuli District
Kamuli District	Nawandyo HC II	may	2020	0	0	0		0	0	0	0	0	0	Health Centre II	0	0	0	108	1032	108	1032	108	1032	Kamuli District
Kamuli District	Kamuli Youth Centre Clinic HC II	may	2020	0	1	0		0	0	0	1	1	0	Health Centre II	0	0	1	108	1032	108	1032	108	1032	Kamuli District
Kamuli District	Balawoli HC III	may	2020	0	0	0		0	0	0	0	0	0	Health Centre III	0	0	0	108	1032	108	1032	108	1032	Kamuli District
Kamuli District	Mbulamuti HC III	may	2020	0	0	0		0	0	0	0	0	0	Health Centre III	0	0	0	108	1032	108	1032	108	1032	Kamuli District
Kamuli District	Nankandulo HC IV	nov	2020	0	4	0		0	3	0	7	4	3	Health Centre IV	0	0	4	108	1032	108	1032	108	1032	Kamuli District
Kamuli District	Busota HC III ( Kagumba HC III)	nov	2020	0	0	0		0	0	0	0	0	0	Health Centre III	0	0	0	108	1032	108	1032	108	1032	Kamuli District
Kamuli District	Butansi HC III	nov	2020	0	1	0		0	1	0	2	1	1	Health Centre III	0	0	1	108	1032	108	1032	108	1032	Kamuli District
Kamuli District	Nawandyo HC II	nov	2020	0	0	0		0	0	0	0	0	0	Health Centre II	0	0	0	108	1032	108	1032	108	1032	Kamuli District
Kamuli District	Namasagali HC III	nov	2020	0	3	0		0	4	0	7	3	4	Health Centre III	0	0	3	108	1032	108	1032	108	1032	Kamuli District
Kamuli District	Mbulamuti HC III	nov	2020	0	0	0		0	0	0	0	0	0	Health Centre III	0	0	0	108	1032	108	1032	108	1032	Kamuli District
Kamuli District	Balawoli HC III	nov	2020	0	0	0		0	0	0	0	0	0	Health Centre III	0	0	0	108	1032	108	1032	108	1032	Kamuli District
Kamuli District	Buwoya HC II	nov	2020	0	0	0		0	0	0	0	0	0	Health Centre II	0	0	0	108	1032	108	1032	108	1032	Kamuli District
Kamuli District	Kamuli Youth Centre Clinic HC II	nov	2020	0	2	0		0	0	0	2	2	0	Health Centre II	0	0	2	108	1032	108	1032	108	1032	Kamuli District
Kamuli District	Butansi HC III	oct	2020	0	1	0		0	1	0	2	1	1	Health Centre III	0	0	1	108	1032	108	1032	108	1032	Kamuli District
Kamuli District	Balawoli HC III	oct	2020	0	0	0		0	0	0	0	0	0	Health Centre III	0	0	0	108	1032	108	1032	108	1032	Kamuli District
Kamuli District	Namasagali HC III	oct	2020	0	0	0		0	5	0	5	0	5	Health Centre III	0	0	0	108	1032	108	1032	108	1032	Kamuli District
Kamuli District	Buwoya HC II	oct	2020	0	0	0		0	0	0	0	0	0	Health Centre II	0	0	0	108	1032	108	1032	108	1032	Kamuli District
Kamuli District	Nawandyo HC II	oct	2020	0	0	0		0	0	0	0	0	0	Health Centre II	0	0	0	108	1032	108	1032	108	1032	Kamuli District
Kamuli District	Busota HC III ( Kagumba HC III)	oct	2020	0	0	0		0	0	0	0	0	0	Health Centre III	0	0	0	108	1032	108	1032	108	1032	Kamuli District
Kamuli District	Kamuli Youth Centre Clinic HC II	oct	2020	0	0	0		0	0	0	0	0	0	Health Centre II	0	0	0	108	1032	108	1032	108	1032	Kamuli District
Kamuli District	Mbulamuti HC III	oct	2020	0	0	0		0	0	0	0	0	0	Health Centre III	0	0	0	108	1032	108	1032	108	1032	Kamuli District
Kamuli District	Nankandulo HC IV	oct	2020	0	0	0		0	0	0	0	0	0	Health Centre IV	0	0	0	108	1032	108	1032	108	1032	Kamuli District
Kamuli District	Namasagali HC III	sep	2020	0	0	0			3	0	3	0	3	Health Centre III	0	0	0	108	1032	108	1032	108	1032	Kamuli District
Kamuli District	Busota HC III ( Kagumba HC III)	sep	2020	0	0	0			0	0	0	0	0	Health Centre III	0	0	0	108	1032	108	1032	108	1032	Kamuli District
Kamuli District	Butansi HC III	sep	2020	0	0	0			1	0	1	0	1	Health Centre III	0	0	0	108	1032	108	1032	108	1032	Kamuli District
Kamuli District	Balawoli HC III	sep	2020	0	0	0			0	0	0	0	0	Health Centre III	0	0	0	108	1032	108	1032	108	1032	Kamuli District
Kamuli District	Buwoya HC II	sep	2020	0	0	0			0	0	0	0	0	Health Centre II	0	0	0	108	1032	108	1032	108	1032	Kamuli District
Kamuli District	Nawandyo HC II	sep	2020	0	0	0			0	0	0	0	0	Health Centre II	0	0	0	108	1032	108	1032	108	1032	Kamuli District
Kamuli District	Mbulamuti HC III	sep	2020	0	0	0			0	0	0	0	0	Health Centre III	0	0	0	108	1032	108	1032	108	1032	Kamuli District
Kamuli District	Nankandulo HC IV	sep	2020	0	0	0			0	0	0	0	0	Health Centre IV	0	0	0	108	1032	108	1032	108	1032	Kamuli District
Kamuli District	Kamuli Youth Centre Clinic HC II	sep	2020	0	0	0			0	0	0	0	0	Health Centre II	0	0	0	108	1032	108	1032	108	1032	Kamuli District
Kamuli District	Mbulamuti HC III	apr	2021	0	0	0		0	0	0	0	0	0	Health Centre III	0	0	0	108	1032	108	1032	108	1032	Kamuli District
Kamuli District	Balawoli HC III	apr	2021	0	4	0		0	0	0	4	4	0	Health Centre III	0	0	4	108	1032	108	1032	108	1032	Kamuli District
Kamuli District	Buwoya HC II	apr	2021	0	0	0		0	0	0	0	0	0	Health Centre II	0	0	0	108	1032	108	1032	108	1032	Kamuli District
Kamuli District	Nankandulo HC IV	apr	2021	0	0	0		0	0	5	5	0	5	Health Centre IV	0	0	0	108	1032	108	1032	108	1032	Kamuli District
Kamuli District	Butansi HC III	apr	2021	0	0	0		0	0	0	0	0	0	Health Centre III	0	0	0	108	1032	108	1032	108	1032	Kamuli District
Kamuli District	Nawandyo HC II	apr	2021	0	0	0		0	0	0	0	0	0	Health Centre II	0	0	0	108	1032	108	1032	108	1032	Kamuli District
Kamuli District	Namasagali HC III	apr	2021	0	0	0		0	0	0	0	0	0	Health Centre III	0	0	0	108	1032	108	1032	108	1032	Kamuli District
Kamuli District	Kamuli Youth Centre Clinic HC II	apr	2021	0	0	0		0	0	0	0	0	0	Health Centre II	0	0	0	108	1032	108	1032	108	1032	Kamuli District
Kamuli District	Busota HC III ( Kagumba HC III)	apr	2021	0	0	0		0	0	0	0	0	0	Health Centre III	0	0	0	108	1032	108	1032	108	1032	Kamuli District
Kamuli District	Balawoli HC III	aug	2021	0	0	0		0	0	0	0	0	0	Health Centre III	0	0	0	108	1032	108	1032	108	1032	Kamuli District
Kamuli District	Nankandulo HC IV	aug	2021	0	4	0		0	0	0	4	4	0	Health Centre IV	0	0	4	108	1032	108	1032	108	1032	Kamuli District
Kamuli District	Nawandyo HC II	aug	2021	0	0	0		0	0	0	0	0	0	Health Centre II	0	0	0	108	1032	108	1032	108	1032	Kamuli District
Kamuli District	Mbulamuti HC III	aug	2021	0	3	0		0	0	0	3	3	0	Health Centre III	0	0	3	108	1032	108	1032	108	1032	Kamuli District
Kamuli District	Butansi HC III	aug	2021	0	0	0		0	0	0	0	0	0	Health Centre III	0	0	0	108	1032	108	1032	108	1032	Kamuli District
Kamuli District	Kamuli Youth Centre Clinic HC II	aug	2021	0	1	0		0	0	0	1	1	0	Health Centre II	0	0	1	108	1032	108	1032	108	1032	Kamuli District
Kamuli District	Namasagali HC III	aug	2021	0	0	0		0	0	0	0	0	0	Health Centre III	0	0	0	108	1032	108	1032	108	1032	Kamuli District
Kamuli District	Busota HC III ( Kagumba HC III)	aug	2021	0	0	0		0	0	0	0	0	0	Health Centre III	0	0	0	108	1032	108	1032	108	1032	Kamuli District
Kamuli District	Buwoya HC II	aug	2021	0	0	0		0	0	0	0	0	0	Health Centre II	0	0	0	108	1032	108	1032	108	1032	Kamuli District
Kamuli District	Nankandulo HC IV	dec	2021	0	14	85		0	14	15	43	14	29	Health Centre IV	0	0	14	108	1032	108	1032	108	1032	Kamuli District
Kamuli District	Mbulamuti HC III	dec	2021	0	3	0		0	0	0	3	3	0	Health Centre III	0	0	3	108	1032	108	1032	108	1032	Kamuli District
Kamuli District	Busota HC III ( Kagumba HC III)	dec	2021	0	0	0		0	0	0	0	0	0	Health Centre III	0	0	0	108	1032	108	1032	108	1032	Kamuli District
Kamuli District	Namasagali HC III	dec	2021	0	0	4		0	0	0	0	0	0	Health Centre III	0	0	0	108	1032	108	1032	108	1032	Kamuli District
Kamuli District	Nawandyo HC II	dec	2021	0	0	0		0	0	0	0	0	0	Health Centre II	0	0	0	108	1032	108	1032	108	1032	Kamuli District
Kamuli District	Kamuli Youth Centre Clinic HC II	dec	2021	0	0	0		0	0	0	0	0	0	Health Centre II	0	0	0	108	1032	108	1032	108	1032	Kamuli District
Kamuli District	Buwoya HC II	dec	2021	0	0	0		0	0	0	0	0	0	Health Centre II	0	0	0	108	1032	108	1032	108	1032	Kamuli District
Kamuli District	Butansi HC III	dec	2021	0	1	0		0	0	0	1	1	0	Health Centre III	0	0	1	108	1032	108	1032	108	1032	Kamuli District
Kamuli District	Balawoli HC III	dec	2021	0	0	0		0	0	0	0	0	0	Health Centre III	0	0	0	108	1032	108	1032	108	1032	Kamuli District
Kamuli District	Nankandulo HC IV	feb	2021	0	0	0		0	5	1	6	0	6	Health Centre IV	0	0	0	108	1032	108	1032	108	1032	Kamuli District
Kamuli District	Balawoli HC III	feb	2021	0	0	0		0	0	0	0	0	0	Health Centre III	0	0	0	108	1032	108	1032	108	1032	Kamuli District
Kamuli District	Busota HC III ( Kagumba HC III)	feb	2021	0	0	0		0	0	0	0	0	0	Health Centre III	0	0	0	108	1032	108	1032	108	1032	Kamuli District
Kamuli District	Mbulamuti HC III	feb	2021	0	0	0		0	0	0	0	0	0	Health Centre III	0	0	0	108	1032	108	1032	108	1032	Kamuli District
Kamuli District	Namasagali HC III	feb	2021	0	0	0		0	0	0	0	0	0	Health Centre III	0	0	0	108	1032	108	1032	108	1032	Kamuli District
Kamuli District	Kamuli Youth Centre Clinic HC II	feb	2021	0	0	0		0	0	0	0	0	0	Health Centre II	0	0	0	108	1032	108	1032	108	1032	Kamuli District
Kamuli District	Butansi HC III	feb	2021	0	0	0		0	2	0	2	0	2	Health Centre III	0	0	0	108	1032	108	1032	108	1032	Kamuli District
Kamuli District	Buwoya HC II	feb	2021	0	0	0		0	0	0	0	0	0	Health Centre II	0	0	0	108	1032	108	1032	108	1032	Kamuli District
Kamuli District	Nawandyo HC II	feb	2021	0	0	0		0	0	0	0	0	0	Health Centre II	0	0	0	108	1032	108	1032	108	1032	Kamuli District
Kamuli District	Nawandyo HC II	jan	2021	0	0	0		0	0	0	0	0	0	Health Centre II	0	0	0	108	1032	108	1032	108	1032	Kamuli District
Kamuli District	Butansi HC III	jan	2021	0	0	0		0	0	0	0	0	0	Health Centre III	0	0	0	108	1032	108	1032	108	1032	Kamuli District
Kamuli District	Nankandulo HC IV	jan	2021	0	0	0		0	1	1	2	0	2	Health Centre IV	0	0	0	108	1032	108	1032	108	1032	Kamuli District
Kamuli District	Namasagali HC III	jan	2021	0	0	0		0	0	0	0	0	0	Health Centre III	0	0	0	108	1032	108	1032	108	1032	Kamuli District
Kamuli District	Busota HC III ( Kagumba HC III)	jan	2021	0	0	0		0	0	0	0	0	0	Health Centre III	0	0	0	108	1032	108	1032	108	1032	Kamuli District
Kamuli District	Mbulamuti HC III	jan	2021	0	0	0		0	0	0	0	0	0	Health Centre III	0	0	0	108	1032	108	1032	108	1032	Kamuli District
Kamuli District	Buwoya HC II	jan	2021	0	0	0		0	0	0	0	0	0	Health Centre II	0	0	0	108	1032	108	1032	108	1032	Kamuli District
Kamuli District	Kamuli Youth Centre Clinic HC II	jan	2021	0	0	0		0	0	0	0	0	0	Health Centre II	0	0	0	108	1032	108	1032	108	1032	Kamuli District
Kamuli District	Balawoli HC III	jan	2021	0	0	0		0	0	0	0	0	0	Health Centre III	0	0	0	108	1032	108	1032	108	1032	Kamuli District
Kamuli District	Namasagali HC III	jul	2021	0	0	0		0	0	0	0	0	0	Health Centre III	0	0	0	108	1032	108	1032	108	1032	Kamuli District
Kamuli District	Mbulamuti HC III	jul	2021	0	3	0		0	0	0	3	3	0	Health Centre III	0	0	3	108	1032	108	1032	108	1032	Kamuli District
Kamuli District	Balawoli HC III	jul	2021	0	0	0		0	0	0	0	0	0	Health Centre III	0	0	0	108	1032	108	1032	108	1032	Kamuli District
Kamuli District	Nankandulo HC IV	jul	2021	0	0	12		0	0	0	0	0	0	Health Centre IV	0	0	0	108	1032	108	1032	108	1032	Kamuli District
Kamuli District	Buwoya HC II	jul	2021	0	0	0		0	0	0	0	0	0	Health Centre II	0	0	0	108	1032	108	1032	108	1032	Kamuli District
Kamuli District	Butansi HC III	jul	2021	0	1	0		0	0	0	1	1	0	Health Centre III	0	0	1	108	1032	108	1032	108	1032	Kamuli District
Kamuli District	Nawandyo HC II	jul	2021	0	0	0		0	0	0	0	0	0	Health Centre II	0	0	0	108	1032	108	1032	108	1032	Kamuli District
Kamuli District	Busota HC III ( Kagumba HC III)	jul	2021	0	0	0		0	0	0	0	0	0	Health Centre III	0	0	0	108	1032	108	1032	108	1032	Kamuli District
Kamuli District	Kamuli Youth Centre Clinic HC II	jul	2021	0	0	0		0	0	0	0	0	0	Health Centre II	0	0	0	108	1032	108	1032	108	1032	Kamuli District
Kamuli District	Butansi HC III	jun	2021	0	3	3		0	0	0	3	3	0	Health Centre III	0	0	3	108	1032	108	1032	108	1032	Kamuli District
Kamuli District	Nankandulo HC IV	jun	2021	0	0	0		0	0	0	0	0	0	Health Centre IV	0	0	0	108	1032	108	1032	108	1032	Kamuli District
Kamuli District	Namasagali HC III	jun	2021	0	0	0		0	0	0	0	0	0	Health Centre III	0	0	0	108	1032	108	1032	108	1032	Kamuli District
Kamuli District	Mbulamuti HC III	jun	2021	0	0	0		0	3	0	3	0	3	Health Centre III	0	0	0	108	1032	108	1032	108	1032	Kamuli District
Kamuli District	Busota HC III ( Kagumba HC III)	jun	2021	0	0	0		0	0	0	0	0	0	Health Centre III	0	0	0	108	1032	108	1032	108	1032	Kamuli District
Kamuli District	Buwoya HC II	jun	2021	0	5	0		0	0	0	5	5	0	Health Centre II	0	0	5	108	1032	108	1032	108	1032	Kamuli District
Kamuli District	Kamuli Youth Centre Clinic HC II	jun	2021	0	0	0		0	0	0	0	0	0	Health Centre II	0	0	0	108	1032	108	1032	108	1032	Kamuli District
Kamuli District	Balawoli HC III	jun	2021	0	0	0		0	0	0	0	0	0	Health Centre III	0	0	0	108	1032	108	1032	108	1032	Kamuli District
Kamuli District	Nawandyo HC II	jun	2021	0	3	0		0	0	0	3	3	0	Health Centre II	0	0	3	108	1032	108	1032	108	1032	Kamuli District
Kamuli District	Mbulamuti HC III	mar	2021	0	2	0		0	0	0	2	2	0	Health Centre III	0	0	2	108	1032	108	1032	108	1032	Kamuli District
Kamuli District	Namasagali HC III	mar	2021	0	0	0		0	0	0	0	0	0	Health Centre III	0	0	0	108	1032	108	1032	108	1032	Kamuli District
Kamuli District	Nankandulo HC IV	mar	2021	0	0	0		0	0	6	6	0	6	Health Centre IV	0	0	0	108	1032	108	1032	108	1032	Kamuli District
Kamuli District	Buwoya HC II	mar	2021	0	0	0		0	0	0	0	0	0	Health Centre II	0	0	0	108	1032	108	1032	108	1032	Kamuli District
Kamuli District	Busota HC III ( Kagumba HC III)	mar	2021	0	0	102		0	0	0	0	0	0	Health Centre III	0	0	0	108	1032	108	1032	108	1032	Kamuli District
Kamuli District	Nawandyo HC II	mar	2021	0	0	0		0	0	0	0	0	0	Health Centre II	0	0	0	108	1032	108	1032	108	1032	Kamuli District
Kamuli District	Balawoli HC III	mar	2021	0	1	0		0	0	0	1	1	0	Health Centre III	0	0	1	108	1032	108	1032	108	1032	Kamuli District
Kamuli District	Kamuli Youth Centre Clinic HC II	mar	2021	0	0	0		0	0	0	0	0	0	Health Centre II	0	0	0	108	1032	108	1032	108	1032	Kamuli District
Kamuli District	Butansi HC III	mar	2021	0	0	0		0	0	0	0	0	0	Health Centre III	0	0	0	108	1032	108	1032	108	1032	Kamuli District
Kamuli District	Namasagali HC III	may	2021	0	0	0		0	0	0	0	0	0	Health Centre III	0	0	0	108	1032	108	1032	108	1032	Kamuli District
Kamuli District	Balawoli HC III	may	2021	0	0	0		0	0	0	0	0	0	Health Centre III	0	0	0	108	1032	108	1032	108	1032	Kamuli District
Kamuli District	Butansi HC III	may	2021	0	0	0		0	1	0	1	0	1	Health Centre III	0	0	0	108	1032	108	1032	108	1032	Kamuli District
Kamuli District	Nawandyo HC II	may	2021	0	0	0		0	0	0	0	0	0	Health Centre II	0	0	0	108	1032	108	1032	108	1032	Kamuli District
Kamuli District	Kamuli Youth Centre Clinic HC II	may	2021	0	0	0		0	0	0	0	0	0	Health Centre II	0	0	0	108	1032	108	1032	108	1032	Kamuli District
Kamuli District	Busota HC III ( Kagumba HC III)	may	2021	0	0	0		0	0	0	0	0	0	Health Centre III	0	0	0	108	1032	108	1032	108	1032	Kamuli District
Kamuli District	Nankandulo HC IV	may	2021	0	8	5		0	6	3	17	8	9	Health Centre IV	0	0	8	108	1032	108	1032	108	1032	Kamuli District
Kamuli District	Buwoya HC II	may	2021	0	1	0		0	0	0	1	1	0	Health Centre II	0	0	1	108	1032	108	1032	108	1032	Kamuli District
Kamuli District	Mbulamuti HC III	may	2021	0	0	0		0	0	0	0	0	0	Health Centre III	0	0	0	108	1032	108	1032	108	1032	Kamuli District
Kamuli District	Namasagali HC III	nov	2021	0	0	0		0	0	0	0	0	0	Health Centre III	0	0	0	108	1032	108	1032	108	1032	Kamuli District
Kamuli District	Buwoya HC II	nov	2021	0	0	0		0	0	0	0	0	0	Health Centre II	0	0	0	108	1032	108	1032	108	1032	Kamuli District
Kamuli District	Busota HC III ( Kagumba HC III)	nov	2021	0	0	0		0	0	0	0	0	0	Health Centre III	0	0	0	108	1032	108	1032	108	1032	Kamuli District
Kamuli District	Kamuli Youth Centre Clinic HC II	nov	2021	0	1	0		0	0	0	1	1	0	Health Centre II	0	0	1	108	1032	108	1032	108	1032	Kamuli District
Kamuli District	Balawoli HC III	nov	2021	0	0	0		0	0	0	0	0	0	Health Centre III	0	0	0	108	1032	108	1032	108	1032	Kamuli District
Kamuli District	Butansi HC III	nov	2021	0	0	0		0	0	0	0	0	0	Health Centre III	0	0	0	108	1032	108	1032	108	1032	Kamuli District
Kamuli District	Mbulamuti HC III	nov	2021	0	0	0		0	0	0	0	0	0	Health Centre III	0	0	0	108	1032	108	1032	108	1032	Kamuli District
Kamuli District	Nawandyo HC II	nov	2021	0	0	0		0	0	0	0	0	0	Health Centre II	0	0	0	108	1032	108	1032	108	1032	Kamuli District
Kamuli District	Nankandulo HC IV	nov	2021	0	0	0		1	0	0	1	0	1	Health Centre IV	0	0	0	108	1032	108	1032	108	1032	Kamuli District
Kamuli District	Butansi HC III	oct	2021	0	0	0			0	0	0	0	0	Health Centre III	0	0	0	108	1032	108	1032	108	1032	Kamuli District
Kamuli District	Namasagali HC III	oct	2021	0	0	0			0	0	0	0	0	Health Centre III	0	0	0	108	1032	108	1032	108	1032	Kamuli District
Kamuli District	Nawandyo HC II	oct	2021	0	0	0			0	0	0	0	0	Health Centre II	0	0	0	108	1032	108	1032	108	1032	Kamuli District
Kamuli District	Busota HC III ( Kagumba HC III)	oct	2021	0	0	0			0	0	0	0	0	Health Centre III	0	0	0	108	1032	108	1032	108	1032	Kamuli District
Kamuli District	Balawoli HC III	oct	2021	0	0	0			0	0	0	0	0	Health Centre III	0	0	0	108	1032	108	1032	108	1032	Kamuli District
Kamuli District	Nankandulo HC IV	oct	2021	0	6	6			6	6	18	6	12	Health Centre IV	0	0	6	108	1032	108	1032	108	1032	Kamuli District
Kamuli District	Buwoya HC II	oct	2021	0	0	0			0	0	0	0	0	Health Centre II	0	0	0	108	1032	108	1032	108	1032	Kamuli District
Kamuli District	Kamuli Youth Centre Clinic HC II	oct	2021	0	1	0			0	0	1	1	0	Health Centre II	0	0	1	108	1032	108	1032	108	1032	Kamuli District
Kamuli District	Mbulamuti HC III	oct	2021	0	3	0			0	0	3	3	0	Health Centre III	0	0	3	108	1032	108	1032	108	1032	Kamuli District
Kamuli District	Namasagali HC III	sep	2021	0	0	0			1	0	1	0	1	Health Centre III	0	0	0	108	1032	108	1032	108	1032	Kamuli District
Kamuli District	Kamuli Youth Centre Clinic HC II	sep	2021	0	0	0			0	0	0	0	0	Health Centre II	0	0	0	108	1032	108	1032	108	1032	Kamuli District
Kamuli District	Nankandulo HC IV	sep	2021	0	3	7			3	0	6	3	3	Health Centre IV	0	0	3	108	1032	108	1032	108	1032	Kamuli District
Kamuli District	Mbulamuti HC III	sep	2021	0	0	3			4	0	4	0	4	Health Centre III	0	0	0	108	1032	108	1032	108	1032	Kamuli District
Kamuli District	Busota HC III ( Kagumba HC III)	sep	2021	0	0	0			0	0	0	0	0	Health Centre III	0	0	0	108	1032	108	1032	108	1032	Kamuli District
Kamuli District	Butansi HC III	sep	2021	0	0	0			0	0	0	0	0	Health Centre III	0	0	0	108	1032	108	1032	108	1032	Kamuli District
Kamuli District	Balawoli HC III	sep	2021	0	2	0			0	0	2	2	0	Health Centre III	0	0	2	108	1032	108	1032	108	1032	Kamuli District
Kamuli District	Nawandyo HC II	sep	2021	0	0	28			0	0	0	0	0	Health Centre II	0	0	0	108	1032	108	1032	108	1032	Kamuli District
Kamuli District	Buwoya HC II	sep	2021	0	0	0			0	0	0	0	0	Health Centre II	0	0	0	108	1032	108	1032	108	1032	Kamuli District
Kiruhura District	Rwenshande HC III	apr	2018		0		0				0	0	0	Health Centre III	0		0	120	1032	120	1032	120	1032	Kiruhura District
Kiruhura District	Kikatsi HC III	apr	2018		0		0				0	0	0	Health Centre III	0		0	120	1032	120	1032	120	1032	Kiruhura District
Kiruhura District	Kiruhura HC IV	apr	2018		2		0				2	2	0	Health Centre IV	0		2	120	1032	120	1032	120	1032	Kiruhura District
Kiruhura District	Sanga HC III	apr	2018		0		0				0	0	0	Health Centre III	0		0	120	1032	120	1032	120	1032	Kiruhura District
Kiruhura District	Rurambira HC II	apr	2018		0		0				0	0	0	Health Centre II	0		0	120	1032	120	1032	120	1032	Kiruhura District
Kiruhura District	Kitura HC II	apr	2018		0		0				0	0	0	Health Centre II	0		0	120	1032	120	1032	120	1032	Kiruhura District
Kiruhura District	Kanyaryeru (Lake Mburo) HC III	apr	2018		0		0				0	0	0	Health Centre III	0		0	120	1032	120	1032	120	1032	Kiruhura District
Kiruhura District	Nshwere HC III	apr	2018		0		0				0	0	0	Health Centre III	0		0	120	1032	120	1032	120	1032	Kiruhura District
Kiruhura District	Kiruhura Kinoni HC III	apr	2018		0		0				0	0	0	Health Centre III	0		0	120	1032	120	1032	120	1032	Kiruhura District
Kiruhura District	Nyakashashara HC III	apr	2018		0		0				0	0	0	Health Centre III	0		0	120	1032	120	1032	120	1032	Kiruhura District
Kiruhura District	Kiruhura HC IV	aug	2018		0		0				0	0	0	Health Centre IV	0		0	120	1032	120	1032	120	1032	Kiruhura District
Kiruhura District	Nshwere HC III	aug	2018		0		0				0	0	0	Health Centre III	0		0	120	1032	120	1032	120	1032	Kiruhura District
Kiruhura District	Nyakashashara HC III	aug	2018		0		0				0	0	0	Health Centre III	0		0	120	1032	120	1032	120	1032	Kiruhura District
Kiruhura District	Kitura HC II	aug	2018		1		0				1	1	0	Health Centre II	0		1	120	1032	120	1032	120	1032	Kiruhura District
Kiruhura District	Sanga HC III	aug	2018		0		0				0	0	0	Health Centre III	0		0	120	1032	120	1032	120	1032	Kiruhura District
Kiruhura District	Kanyaryeru (Lake Mburo) HC III	aug	2018		0		0				0	0	0	Health Centre III	0		0	120	1032	120	1032	120	1032	Kiruhura District
Kiruhura District	Rurambira HC II	aug	2018		0		0				0	0	0	Health Centre II	0		0	120	1032	120	1032	120	1032	Kiruhura District
Kiruhura District	Kikatsi HC III	aug	2018		0		0				0	0	0	Health Centre III	0		0	120	1032	120	1032	120	1032	Kiruhura District
Kiruhura District	Kiruhura Kinoni HC III	aug	2018		0		0				0	0	0	Health Centre III	0		0	120	1032	120	1032	120	1032	Kiruhura District
Kiruhura District	Rwenshande HC III	aug	2018		0		0				0	0	0	Health Centre III	0		0	120	1032	120	1032	120	1032	Kiruhura District
Kiruhura District	Rurambira HC II	dec	2018		0		0				0	0	0	Health Centre II	0		0	120	1032	120	1032	120	1032	Kiruhura District
Kiruhura District	Kanyaryeru (Lake Mburo) HC III	dec	2018		0		0				0	0	0	Health Centre III	0		0	120	1032	120	1032	120	1032	Kiruhura District
Kiruhura District	Rwenshande HC III	dec	2018		0		0				0	0	0	Health Centre III	0		0	120	1032	120	1032	120	1032	Kiruhura District
Kiruhura District	Kitura HC II	dec	2018		1		0				1	1	0	Health Centre II	0		1	120	1032	120	1032	120	1032	Kiruhura District
Kiruhura District	Kiruhura Kinoni HC III	dec	2018		0		0				0	0	0	Health Centre III	0		0	120	1032	120	1032	120	1032	Kiruhura District
Kiruhura District	Nyakashashara HC III	dec	2018		0		0				0	0	0	Health Centre III	0		0	120	1032	120	1032	120	1032	Kiruhura District
Kiruhura District	Nshwere HC III	dec	2018		0		0				0	0	0	Health Centre III	0		0	120	1032	120	1032	120	1032	Kiruhura District
Kiruhura District	Kikatsi HC III	dec	2018		0		0				0	0	0	Health Centre III	0		0	120	1032	120	1032	120	1032	Kiruhura District
Kiruhura District	Kiruhura HC IV	dec	2018		0		0				0	0	0	Health Centre IV	0		0	120	1032	120	1032	120	1032	Kiruhura District
Kiruhura District	Sanga HC III	dec	2018		0		0				0	0	0	Health Centre III	0		0	120	1032	120	1032	120	1032	Kiruhura District
Kiruhura District	Sanga HC III	feb	2018		0		0				0	0	0	Health Centre III	0		0	120	1032	120	1032	120	1032	Kiruhura District
Kiruhura District	Kanyaryeru (Lake Mburo) HC III	feb	2018		0		0				0	0	0	Health Centre III	0		0	120	1032	120	1032	120	1032	Kiruhura District
Kiruhura District	Kitura HC II	feb	2018		1		0				1	1	0	Health Centre II	0		1	120	1032	120	1032	120	1032	Kiruhura District
Kiruhura District	Kiruhura HC IV	feb	2018		2		0				2	2	0	Health Centre IV	0		2	120	1032	120	1032	120	1032	Kiruhura District
Kiruhura District	Kikatsi HC III	feb	2018		0		0				0	0	0	Health Centre III	0		0	120	1032	120	1032	120	1032	Kiruhura District
Kiruhura District	Rwenshande HC III	feb	2018		0		0				0	0	0	Health Centre III	0		0	120	1032	120	1032	120	1032	Kiruhura District
Kiruhura District	Nyakashashara HC III	feb	2018		0		0				0	0	0	Health Centre III	0		0	120	1032	120	1032	120	1032	Kiruhura District
Kiruhura District	Kiruhura Kinoni HC III	feb	2018		0		0				0	0	0	Health Centre III	0		0	120	1032	120	1032	120	1032	Kiruhura District
Kiruhura District	Nshwere HC III	feb	2018		0		0				0	0	0	Health Centre III	0		0	120	1032	120	1032	120	1032	Kiruhura District
Kiruhura District	Rurambira HC II	feb	2018		0		0				0	0	0	Health Centre II	0		0	120	1032	120	1032	120	1032	Kiruhura District
Kiruhura District	Nshwere HC III	jan	2018		0		0				0	0	0	Health Centre III	0		0	120	1032	120	1032	120	1032	Kiruhura District
Kiruhura District	Rwenshande HC III	jan	2018		0		0				0	0	0	Health Centre III	0		0	120	1032	120	1032	120	1032	Kiruhura District
Kiruhura District	Kikatsi HC III	jan	2018		0		0				0	0	0	Health Centre III	0		0	120	1032	120	1032	120	1032	Kiruhura District
Kiruhura District	Kitura HC II	jan	2018		1		0				1	1	0	Health Centre II	0		1	120	1032	120	1032	120	1032	Kiruhura District
Kiruhura District	Kanyaryeru (Lake Mburo) HC III	jan	2018		1		0				1	1	0	Health Centre III	0		1	120	1032	120	1032	120	1032	Kiruhura District
Kiruhura District	Kiruhura HC IV	jan	2018		0		4				4	0	4	Health Centre IV	0		0	120	1032	120	1032	120	1032	Kiruhura District
Kiruhura District	Nyakashashara HC III	jan	2018		0		0				0	0	0	Health Centre III	0		0	120	1032	120	1032	120	1032	Kiruhura District
Kiruhura District	Rurambira HC II	jan	2018		0		0				0	0	0	Health Centre II	0		0	120	1032	120	1032	120	1032	Kiruhura District
Kiruhura District	Sanga HC III	jan	2018		0		0				0	0	0	Health Centre III	0		0	120	1032	120	1032	120	1032	Kiruhura District
Kiruhura District	Kiruhura Kinoni HC III	jan	2018		0		0				0	0	0	Health Centre III	0		0	120	1032	120	1032	120	1032	Kiruhura District
Kiruhura District	Nyakashashara HC III	jul	2018	0	0		0				0	0	0	Health Centre III	0		0	120	1032	120	1032	120	1032	Kiruhura District
Kiruhura District	Rurambira HC II	jul	2018	0	0		0				0	0	0	Health Centre II	0		0	120	1032	120	1032	120	1032	Kiruhura District
Kiruhura District	Rwenshande HC III	jul	2018	0	0		0				0	0	0	Health Centre III	0		0	120	1032	120	1032	120	1032	Kiruhura District
Kiruhura District	Nshwere HC III	jul	2018	0	0		0				0	0	0	Health Centre III	0		0	120	1032	120	1032	120	1032	Kiruhura District
Kiruhura District	Kanyaryeru (Lake Mburo) HC III	jul	2018	0	0		0				0	0	0	Health Centre III	0		0	120	1032	120	1032	120	1032	Kiruhura District
Kiruhura District	Kiruhura Kinoni HC III	jul	2018	0	0		0				0	0	0	Health Centre III	0		0	120	1032	120	1032	120	1032	Kiruhura District
Kiruhura District	Sanga HC III	jul	2018	0	0		0				0	0	0	Health Centre III	0		0	120	1032	120	1032	120	1032	Kiruhura District
Kiruhura District	Kiruhura HC IV	jul	2018	0	1		1				2	1	1	Health Centre IV	0		1	120	1032	120	1032	120	1032	Kiruhura District
Kiruhura District	Kikatsi HC III	jul	2018	0	0		0				0	0	0	Health Centre III	0		0	120	1032	120	1032	120	1032	Kiruhura District
Kiruhura District	Kitura HC II	jul	2018	0	0		0				0	0	0	Health Centre II	0		0	120	1032	120	1032	120	1032	Kiruhura District
Kiruhura District	Kiruhura Kinoni HC III	jun	2018		0		0				0	0	0	Health Centre III	0		0	120	1032	120	1032	120	1032	Kiruhura District
Kiruhura District	Kiruhura HC IV	jun	2018		0		0				0	0	0	Health Centre IV	0		0	120	1032	120	1032	120	1032	Kiruhura District
Kiruhura District	Sanga HC III	jun	2018		0		0				0	0	0	Health Centre III	0		0	120	1032	120	1032	120	1032	Kiruhura District
Kiruhura District	Kikatsi HC III	jun	2018		0		0				0	0	0	Health Centre III	0		0	120	1032	120	1032	120	1032	Kiruhura District
Kiruhura District	Rwenshande HC III	jun	2018		0		0				0	0	0	Health Centre III	0		0	120	1032	120	1032	120	1032	Kiruhura District
Kiruhura District	Kitura HC II	jun	2018		0		0				0	0	0	Health Centre II	0		0	120	1032	120	1032	120	1032	Kiruhura District
Kiruhura District	Rurambira HC II	jun	2018		0		0				0	0	0	Health Centre II	0		0	120	1032	120	1032	120	1032	Kiruhura District
Kiruhura District	Kanyaryeru (Lake Mburo) HC III	jun	2018		0		0				0	0	0	Health Centre III	0		0	120	1032	120	1032	120	1032	Kiruhura District
Kiruhura District	Nyakashashara HC III	jun	2018		0		0				0	0	0	Health Centre III	0		0	120	1032	120	1032	120	1032	Kiruhura District
Kiruhura District	Nshwere HC III	jun	2018		0		0				0	0	0	Health Centre III	0		0	120	1032	120	1032	120	1032	Kiruhura District
Kiruhura District	Kanyaryeru (Lake Mburo) HC III	mar	2018	0	1		0				1	1	0	Health Centre III	0		1	120	1032	120	1032	120	1032	Kiruhura District
Kiruhura District	Nyakashashara HC III	mar	2018	0	0		0				0	0	0	Health Centre III	0		0	120	1032	120	1032	120	1032	Kiruhura District
Kiruhura District	Rurambira HC II	mar	2018	0	0		0				0	0	0	Health Centre II	0		0	120	1032	120	1032	120	1032	Kiruhura District
Kiruhura District	Kikatsi HC III	mar	2018	0	0		0				0	0	0	Health Centre III	0		0	120	1032	120	1032	120	1032	Kiruhura District
Kiruhura District	Kiruhura Kinoni HC III	mar	2018	0	0		0				0	0	0	Health Centre III	0		0	120	1032	120	1032	120	1032	Kiruhura District
Kiruhura District	Nshwere HC III	mar	2018	0	0		0				0	0	0	Health Centre III	0		0	120	1032	120	1032	120	1032	Kiruhura District
Kiruhura District	Kiruhura HC IV	mar	2018	0	2		0				2	2	0	Health Centre IV	0		2	120	1032	120	1032	120	1032	Kiruhura District
Kiruhura District	Kitura HC II	mar	2018	0	1		0				1	1	0	Health Centre II	0		1	120	1032	120	1032	120	1032	Kiruhura District
Kiruhura District	Sanga HC III	mar	2018	0	0		0				0	0	0	Health Centre III	0		0	120	1032	120	1032	120	1032	Kiruhura District
Kiruhura District	Rwenshande HC III	mar	2018	1	0		0				1	1	0	Health Centre III	0		1	120	1032	120	1032	120	1032	Kiruhura District
Kiruhura District	Kanyaryeru (Lake Mburo) HC III	may	2018	0	3		1				4	3	1	Health Centre III	0		3	120	1032	120	1032	120	1032	Kiruhura District
Kiruhura District	Kikatsi HC III	may	2018	0	0		0				0	0	0	Health Centre III	0		0	120	1032	120	1032	120	1032	Kiruhura District
Kiruhura District	Rwenshande HC III	may	2018	0	0		0				0	0	0	Health Centre III	0		0	120	1032	120	1032	120	1032	Kiruhura District
Kiruhura District	Rurambira HC II	may	2018	0	0		0				0	0	0	Health Centre II	0		0	120	1032	120	1032	120	1032	Kiruhura District
Kiruhura District	Kiruhura Kinoni HC III	may	2018	0	0		0				0	0	0	Health Centre III	0		0	120	1032	120	1032	120	1032	Kiruhura District
Kiruhura District	Nshwere HC III	may	2018	0	0		0				0	0	0	Health Centre III	0		0	120	1032	120	1032	120	1032	Kiruhura District
Kiruhura District	Sanga HC III	may	2018	0	0		0				0	0	0	Health Centre III	0		0	120	1032	120	1032	120	1032	Kiruhura District
Kiruhura District	Kitura HC II	may	2018	0	2		0				2	2	0	Health Centre II	0		2	120	1032	120	1032	120	1032	Kiruhura District
Kiruhura District	Kiruhura HC IV	may	2018	0	0		0				0	0	0	Health Centre IV	0		0	120	1032	120	1032	120	1032	Kiruhura District
Kiruhura District	Nyakashashara HC III	may	2018	0	0		0				0	0	0	Health Centre III	0		0	120	1032	120	1032	120	1032	Kiruhura District
Kiruhura District	Kitura HC II	nov	2018	0	0		0				0	0	0	Health Centre II	0		0	120	1032	120	1032	120	1032	Kiruhura District
Kiruhura District	Kiruhura HC IV	nov	2018	0	1		0				1	1	0	Health Centre IV	0		1	120	1032	120	1032	120	1032	Kiruhura District
Kiruhura District	Sanga HC III	nov	2018	0	0		0				0	0	0	Health Centre III	0		0	120	1032	120	1032	120	1032	Kiruhura District
Kiruhura District	Kanyaryeru (Lake Mburo) HC III	nov	2018	0	1		0				1	1	0	Health Centre III	0		1	120	1032	120	1032	120	1032	Kiruhura District
Kiruhura District	Nshwere HC III	nov	2018	0	0		0				0	0	0	Health Centre III	0		0	120	1032	120	1032	120	1032	Kiruhura District
Kiruhura District	Nyakashashara HC III	nov	2018	0	0		0				0	0	0	Health Centre III	0		0	120	1032	120	1032	120	1032	Kiruhura District
Kiruhura District	Kikatsi HC III	nov	2018	0	0		0				0	0	0	Health Centre III	0		0	120	1032	120	1032	120	1032	Kiruhura District
Kiruhura District	Rwenshande HC III	nov	2018	0	0		0				0	0	0	Health Centre III	0		0	120	1032	120	1032	120	1032	Kiruhura District
Kiruhura District	Rurambira HC II	nov	2018	0	0		0				0	0	0	Health Centre II	0		0	120	1032	120	1032	120	1032	Kiruhura District
Kiruhura District	Kiruhura Kinoni HC III	nov	2018	0	0		0				0	0	0	Health Centre III	0		0	120	1032	120	1032	120	1032	Kiruhura District
Kiruhura District	Nyakashashara HC III	oct	2018		0		0				0	0	0	Health Centre III	0		0	120	1032	120	1032	120	1032	Kiruhura District
Kiruhura District	Kikatsi HC III	oct	2018		0		0				0	0	0	Health Centre III	0		0	120	1032	120	1032	120	1032	Kiruhura District
Kiruhura District	Nshwere HC III	oct	2018		0		0				0	0	0	Health Centre III	0		0	120	1032	120	1032	120	1032	Kiruhura District
Kiruhura District	Kiruhura Kinoni HC III	oct	2018		0		0				0	0	0	Health Centre III	0		0	120	1032	120	1032	120	1032	Kiruhura District
Kiruhura District	Sanga HC III	oct	2018		0		0				0	0	0	Health Centre III	0		0	120	1032	120	1032	120	1032	Kiruhura District
Kiruhura District	Kanyaryeru (Lake Mburo) HC III	oct	2018		0		0				0	0	0	Health Centre III	0		0	120	1032	120	1032	120	1032	Kiruhura District
Kiruhura District	Rwenshande HC III	oct	2018		0		0				0	0	0	Health Centre III	0		0	120	1032	120	1032	120	1032	Kiruhura District
Kiruhura District	Kiruhura HC IV	oct	2018		0		4				4	0	4	Health Centre IV	0		0	120	1032	120	1032	120	1032	Kiruhura District
Kiruhura District	Rurambira HC II	oct	2018		0		0				0	0	0	Health Centre II	0		0	120	1032	120	1032	120	1032	Kiruhura District
Kiruhura District	Kitura HC II	oct	2018		0		0				0	0	0	Health Centre II	0		0	120	1032	120	1032	120	1032	Kiruhura District
Kiruhura District	Sanga HC III	sep	2018	0	0		0				0	0	0	Health Centre III	0		0	120	1032	120	1032	120	1032	Kiruhura District
Kiruhura District	Kanyaryeru (Lake Mburo) HC III	sep	2018	0	0		0				0	0	0	Health Centre III	0		0	120	1032	120	1032	120	1032	Kiruhura District
Kiruhura District	Nshwere HC III	sep	2018	0	0		0				0	0	0	Health Centre III	0		0	120	1032	120	1032	120	1032	Kiruhura District
Kiruhura District	Rurambira HC II	sep	2018	0	0		0				0	0	0	Health Centre II	0		0	120	1032	120	1032	120	1032	Kiruhura District
Kiruhura District	Kiruhura HC IV	sep	2018	0	0		2				2	0	2	Health Centre IV	0		0	120	1032	120	1032	120	1032	Kiruhura District
Kiruhura District	Kiruhura Kinoni HC III	sep	2018	0	0		0				0	0	0	Health Centre III	0		0	120	1032	120	1032	120	1032	Kiruhura District
Kiruhura District	Nyakashashara HC III	sep	2018	0	0		0				0	0	0	Health Centre III	0		0	120	1032	120	1032	120	1032	Kiruhura District
Kiruhura District	Rwenshande HC III	sep	2018	0	0		0				0	0	0	Health Centre III	0		0	120	1032	120	1032	120	1032	Kiruhura District
Kiruhura District	Kikatsi HC III	sep	2018	0	0		0				0	0	0	Health Centre III	0		0	120	1032	120	1032	120	1032	Kiruhura District
Kiruhura District	Kitura HC II	sep	2018	0	0		0				0	0	0	Health Centre II	0		0	120	1032	120	1032	120	1032	Kiruhura District
Kiruhura District	Rurambira HC II	apr	2019		0		0				0	0	0	Health Centre II	0		0	120	1032	120	1032	120	1032	Kiruhura District
Kiruhura District	Kiruhura HC IV	apr	2019		0		1				1	0	1	Health Centre IV	0		0	120	1032	120	1032	120	1032	Kiruhura District
Kiruhura District	Kiruhura Kinoni HC III	apr	2019		0		0				0	0	0	Health Centre III	0		0	120	1032	120	1032	120	1032	Kiruhura District
Kiruhura District	Kanyaryeru (Lake Mburo) HC III	apr	2019		0		0				0	0	0	Health Centre III	0		0	120	1032	120	1032	120	1032	Kiruhura District
Kiruhura District	Kitura HC II	apr	2019		0		0				0	0	0	Health Centre II	0		0	120	1032	120	1032	120	1032	Kiruhura District
Kiruhura District	Rwenshande HC III	apr	2019		0		0				0	0	0	Health Centre III	0		0	120	1032	120	1032	120	1032	Kiruhura District
Kiruhura District	Nyakashashara HC III	apr	2019		0		0				0	0	0	Health Centre III	0		0	120	1032	120	1032	120	1032	Kiruhura District
Kiruhura District	Kikatsi HC III	apr	2019		0		0				0	0	0	Health Centre III	0		0	120	1032	120	1032	120	1032	Kiruhura District
Kiruhura District	Nshwere HC III	apr	2019		0		0				0	0	0	Health Centre III	0		0	120	1032	120	1032	120	1032	Kiruhura District
Kiruhura District	Sanga HC III	apr	2019		0		0				0	0	0	Health Centre III	0		0	120	1032	120	1032	120	1032	Kiruhura District
Kiruhura District	Sanga HC III	aug	2019		0		0				0	0	0	Health Centre III	0		0	120	1032	120	1032	120	1032	Kiruhura District
Kiruhura District	Nshwere HC III	aug	2019		0		0				0	0	0	Health Centre III	0		0	120	1032	120	1032	120	1032	Kiruhura District
Kiruhura District	Kiruhura Kinoni HC III	aug	2019		0		0				0	0	0	Health Centre III	0		0	120	1032	120	1032	120	1032	Kiruhura District
Kiruhura District	Rurambira HC II	aug	2019		0		0				0	0	0	Health Centre II	0		0	120	1032	120	1032	120	1032	Kiruhura District
Kiruhura District	Nyakashashara HC III	aug	2019		0		0				0	0	0	Health Centre III	0		0	120	1032	120	1032	120	1032	Kiruhura District
Kiruhura District	Kiruhura HC IV	aug	2019		0		0				0	0	0	Health Centre IV	0		0	120	1032	120	1032	120	1032	Kiruhura District
Kiruhura District	Kitura HC II	aug	2019		0		0				0	0	0	Health Centre II	0		0	120	1032	120	1032	120	1032	Kiruhura District
Kiruhura District	Kanyaryeru (Lake Mburo) HC III	aug	2019		1		0				1	1	0	Health Centre III	0		1	120	1032	120	1032	120	1032	Kiruhura District
Kiruhura District	Kikatsi HC III	aug	2019		3		0				3	3	0	Health Centre III	0		3	120	1032	120	1032	120	1032	Kiruhura District
Kiruhura District	Rwenshande HC III	aug	2019		0		0				0	0	0	Health Centre III	0		0	120	1032	120	1032	120	1032	Kiruhura District
Kiruhura District	Kanyaryeru (Lake Mburo) HC III	dec	2019		0		0				0	0	0	Health Centre III	0		0	120	1032	120	1032	120	1032	Kiruhura District
Kiruhura District	Kiruhura Kinoni HC III	dec	2019		0		0				0	0	0	Health Centre III	0		0	120	1032	120	1032	120	1032	Kiruhura District
Kiruhura District	Nyakashashara HC III	dec	2019		0		0				0	0	0	Health Centre III	0		0	120	1032	120	1032	120	1032	Kiruhura District
Kiruhura District	Kiruhura HC IV	dec	2019		0		2				2	0	2	Health Centre IV	0		0	120	1032	120	1032	120	1032	Kiruhura District
Kiruhura District	Kitura HC II	dec	2019		1		0				1	1	0	Health Centre II	0		1	120	1032	120	1032	120	1032	Kiruhura District
Kiruhura District	Rwenshande HC III	dec	2019		0		0				0	0	0	Health Centre III	0		0	120	1032	120	1032	120	1032	Kiruhura District
Kiruhura District	Sanga HC III	dec	2019		4		0				4	4	0	Health Centre III	0		4	120	1032	120	1032	120	1032	Kiruhura District
Kiruhura District	Rurambira HC II	dec	2019		0		0				0	0	0	Health Centre II	0		0	120	1032	120	1032	120	1032	Kiruhura District
Kiruhura District	Kikatsi HC III	dec	2019		0		0				0	0	0	Health Centre III	0		0	120	1032	120	1032	120	1032	Kiruhura District
Kiruhura District	Nshwere HC III	dec	2019		0		0				0	0	0	Health Centre III	0		0	120	1032	120	1032	120	1032	Kiruhura District
Kiruhura District	Rurambira HC II	feb	2019		0		0				0	0	0	Health Centre II	0		0	120	1032	120	1032	120	1032	Kiruhura District
Kiruhura District	Rwenshande HC III	feb	2019		0		0				0	0	0	Health Centre III	0		0	120	1032	120	1032	120	1032	Kiruhura District
Kiruhura District	Kiruhura Kinoni HC III	feb	2019		0		0				0	0	0	Health Centre III	0		0	120	1032	120	1032	120	1032	Kiruhura District
Kiruhura District	Kiruhura HC IV	feb	2019		1		0				1	1	0	Health Centre IV	0		1	120	1032	120	1032	120	1032	Kiruhura District
Kiruhura District	Kikatsi HC III	feb	2019		0		0				0	0	0	Health Centre III	0		0	120	1032	120	1032	120	1032	Kiruhura District
Kiruhura District	Kanyaryeru (Lake Mburo) HC III	feb	2019		0		0				0	0	0	Health Centre III	0		0	120	1032	120	1032	120	1032	Kiruhura District
Kiruhura District	Kitura HC II	feb	2019		0		0				0	0	0	Health Centre II	0		0	120	1032	120	1032	120	1032	Kiruhura District
Kiruhura District	Nyakashashara HC III	feb	2019		0		0				0	0	0	Health Centre III	0		0	120	1032	120	1032	120	1032	Kiruhura District
Kiruhura District	Sanga HC III	feb	2019		1		0				1	1	0	Health Centre III	0		1	120	1032	120	1032	120	1032	Kiruhura District
Kiruhura District	Nshwere HC III	feb	2019		0		0				0	0	0	Health Centre III	0		0	120	1032	120	1032	120	1032	Kiruhura District
Kiruhura District	Kanyaryeru (Lake Mburo) HC III	jan	2019		0		0				0	0	0	Health Centre III	0		0	120	1032	120	1032	120	1032	Kiruhura District
Kiruhura District	Kiruhura Kinoni HC III	jan	2019		0		0				0	0	0	Health Centre III	0		0	120	1032	120	1032	120	1032	Kiruhura District
Kiruhura District	Nshwere HC III	jan	2019		0		0				0	0	0	Health Centre III	0		0	120	1032	120	1032	120	1032	Kiruhura District
Kiruhura District	Nyakashashara HC III	jan	2019		0		0				0	0	0	Health Centre III	0		0	120	1032	120	1032	120	1032	Kiruhura District
Kiruhura District	Rwenshande HC III	jan	2019		0		0				0	0	0	Health Centre III	0		0	120	1032	120	1032	120	1032	Kiruhura District
Kiruhura District	Kikatsi HC III	jan	2019		1		0				1	1	0	Health Centre III	0		1	120	1032	120	1032	120	1032	Kiruhura District
Kiruhura District	Sanga HC III	jan	2019		0		0				0	0	0	Health Centre III	0		0	120	1032	120	1032	120	1032	Kiruhura District
Kiruhura District	Rurambira HC II	jan	2019		0		0				0	0	0	Health Centre II	0		0	120	1032	120	1032	120	1032	Kiruhura District
Kiruhura District	Kiruhura HC IV	jan	2019		0		5				5	0	5	Health Centre IV	0		0	120	1032	120	1032	120	1032	Kiruhura District
Kiruhura District	Kitura HC II	jan	2019		0		0				0	0	0	Health Centre II	0		0	120	1032	120	1032	120	1032	Kiruhura District
Kiruhura District	Kitura HC II	jul	2019	0	0		0				0	0	0	Health Centre II	0		0	120	1032	120	1032	120	1032	Kiruhura District
Kiruhura District	Kiruhura HC IV	jul	2019	0	0		0				0	0	0	Health Centre IV	0		0	120	1032	120	1032	120	1032	Kiruhura District
Kiruhura District	Nshwere HC III	jul	2019	0	0		0				0	0	0	Health Centre III	0		0	120	1032	120	1032	120	1032	Kiruhura District
Kiruhura District	Kanyaryeru (Lake Mburo) HC III	jul	2019	0	1		0				1	1	0	Health Centre III	0		1	120	1032	120	1032	120	1032	Kiruhura District
Kiruhura District	Kiruhura Kinoni HC III	jul	2019	0	0		0				0	0	0	Health Centre III	0		0	120	1032	120	1032	120	1032	Kiruhura District
Kiruhura District	Kikatsi HC III	jul	2019	0	0		0				0	0	0	Health Centre III	0		0	120	1032	120	1032	120	1032	Kiruhura District
Kiruhura District	Sanga HC III	jul	2019	0	1		0				1	1	0	Health Centre III	0		1	120	1032	120	1032	120	1032	Kiruhura District
Kiruhura District	Nyakashashara HC III	jul	2019	0	0		0				0	0	0	Health Centre III	0		0	120	1032	120	1032	120	1032	Kiruhura District
Kiruhura District	Rwenshande HC III	jul	2019	0	0		0				0	0	0	Health Centre III	0		0	120	1032	120	1032	120	1032	Kiruhura District
Kiruhura District	Rurambira HC II	jul	2019	0	0		0				0	0	0	Health Centre II	0		0	120	1032	120	1032	120	1032	Kiruhura District
Kiruhura District	Nyakashashara HC III	jun	2019		0		0				0	0	0	Health Centre III	0		0	120	1032	120	1032	120	1032	Kiruhura District
Kiruhura District	Kiruhura Kinoni HC III	jun	2019		0		0				0	0	0	Health Centre III	0		0	120	1032	120	1032	120	1032	Kiruhura District
Kiruhura District	Nshwere HC III	jun	2019		0		0				0	0	0	Health Centre III	0		0	120	1032	120	1032	120	1032	Kiruhura District
Kiruhura District	Kikatsi HC III	jun	2019		0		0				0	0	0	Health Centre III	0		0	120	1032	120	1032	120	1032	Kiruhura District
Kiruhura District	Kiruhura HC IV	jun	2019		0		1				1	0	1	Health Centre IV	0		0	120	1032	120	1032	120	1032	Kiruhura District
Kiruhura District	Kanyaryeru (Lake Mburo) HC III	jun	2019		0		0				0	0	0	Health Centre III	0		0	120	1032	120	1032	120	1032	Kiruhura District
Kiruhura District	Rwenshande HC III	jun	2019		0		0				0	0	0	Health Centre III	0		0	120	1032	120	1032	120	1032	Kiruhura District
Kiruhura District	Sanga HC III	jun	2019		1		0				1	1	0	Health Centre III	0		1	120	1032	120	1032	120	1032	Kiruhura District
Kiruhura District	Rurambira HC II	jun	2019		0		0				0	0	0	Health Centre II	0		0	120	1032	120	1032	120	1032	Kiruhura District
Kiruhura District	Kitura HC II	jun	2019		0		0				0	0	0	Health Centre II	0		0	120	1032	120	1032	120	1032	Kiruhura District
Kiruhura District	Rurambira HC II	mar	2019	1	0		0				1	1	0	Health Centre II	0		1	120	1032	120	1032	120	1032	Kiruhura District
Kiruhura District	Kiruhura HC IV	mar	2019	0	0		2				2	0	2	Health Centre IV	0		0	120	1032	120	1032	120	1032	Kiruhura District
Kiruhura District	Kiruhura Kinoni HC III	mar	2019	0	0		0				0	0	0	Health Centre III	0		0	120	1032	120	1032	120	1032	Kiruhura District
Kiruhura District	Kikatsi HC III	mar	2019	0	1		0				1	1	0	Health Centre III	0		1	120	1032	120	1032	120	1032	Kiruhura District
Kiruhura District	Rwenshande HC III	mar	2019	0	0		0				0	0	0	Health Centre III	0		0	120	1032	120	1032	120	1032	Kiruhura District
Kiruhura District	Kitura HC II	mar	2019	0	0		0				0	0	0	Health Centre II	0		0	120	1032	120	1032	120	1032	Kiruhura District
Kiruhura District	Nshwere HC III	mar	2019	0	0		0				0	0	0	Health Centre III	0		0	120	1032	120	1032	120	1032	Kiruhura District
Kiruhura District	Nyakashashara HC III	mar	2019	0	0		0				0	0	0	Health Centre III	0		0	120	1032	120	1032	120	1032	Kiruhura District
Kiruhura District	Sanga HC III	mar	2019	0	0		0				0	0	0	Health Centre III	0		0	120	1032	120	1032	120	1032	Kiruhura District
Kiruhura District	Kanyaryeru (Lake Mburo) HC III	mar	2019	0	1		0				1	1	0	Health Centre III	0		1	120	1032	120	1032	120	1032	Kiruhura District
Kiruhura District	Kitura HC II	may	2019	0	1		0				1	1	0	Health Centre II	0		1	120	1032	120	1032	120	1032	Kiruhura District
Kiruhura District	Nyakashashara HC III	may	2019	0	0		0				0	0	0	Health Centre III	0		0	120	1032	120	1032	120	1032	Kiruhura District
Kiruhura District	Sanga HC III	may	2019	0	0		0				0	0	0	Health Centre III	0		0	120	1032	120	1032	120	1032	Kiruhura District
Kiruhura District	Nshwere HC III	may	2019	0	0		0				0	0	0	Health Centre III	0		0	120	1032	120	1032	120	1032	Kiruhura District
Kiruhura District	Rwenshande HC III	may	2019	0	0		0				0	0	0	Health Centre III	0		0	120	1032	120	1032	120	1032	Kiruhura District
Kiruhura District	Rurambira HC II	may	2019	0	0		0				0	0	0	Health Centre II	0		0	120	1032	120	1032	120	1032	Kiruhura District
Kiruhura District	Kiruhura HC IV	may	2019	0	0		1				1	0	1	Health Centre IV	0		0	120	1032	120	1032	120	1032	Kiruhura District
Kiruhura District	Kikatsi HC III	may	2019	0	0		0				0	0	0	Health Centre III	0		0	120	1032	120	1032	120	1032	Kiruhura District
Kiruhura District	Kiruhura Kinoni HC III	may	2019	0	0		0				0	0	0	Health Centre III	0		0	120	1032	120	1032	120	1032	Kiruhura District
Kiruhura District	Kanyaryeru (Lake Mburo) HC III	may	2019	0	2		0				2	2	0	Health Centre III	0		2	120	1032	120	1032	120	1032	Kiruhura District
Kiruhura District	Sanga HC III	nov	2019	1	2		0				3	3	0	Health Centre III	0		3	120	1032	120	1032	120	1032	Kiruhura District
Kiruhura District	Rurambira HC II	nov	2019	0	0		0				0	0	0	Health Centre II	0		0	120	1032	120	1032	120	1032	Kiruhura District
Kiruhura District	Kitura HC II	nov	2019	0	1		0				1	1	0	Health Centre II	0		1	120	1032	120	1032	120	1032	Kiruhura District
Kiruhura District	Rwenshande HC III	nov	2019	0	0		0				0	0	0	Health Centre III	0		0	120	1032	120	1032	120	1032	Kiruhura District
Kiruhura District	Nyakashashara HC III	nov	2019	0	0		0				0	0	0	Health Centre III	0		0	120	1032	120	1032	120	1032	Kiruhura District
Kiruhura District	Kiruhura Kinoni HC III	nov	2019	0	0		0				0	0	0	Health Centre III	0		0	120	1032	120	1032	120	1032	Kiruhura District
Kiruhura District	Nshwere HC III	nov	2019	0	0		0				0	0	0	Health Centre III	0		0	120	1032	120	1032	120	1032	Kiruhura District
Kiruhura District	Kikatsi HC III	nov	2019	0	0		0				0	0	0	Health Centre III	0		0	120	1032	120	1032	120	1032	Kiruhura District
Kiruhura District	Kiruhura HC IV	nov	2019	0	0		1				1	0	1	Health Centre IV	0		0	120	1032	120	1032	120	1032	Kiruhura District
Kiruhura District	Kanyaryeru (Lake Mburo) HC III	nov	2019	0	0		0				0	0	0	Health Centre III	0		0	120	1032	120	1032	120	1032	Kiruhura District
Kiruhura District	Rwenshande HC III	oct	2019		0		0				0	0	0	Health Centre III	0		0	120	1032	120	1032	120	1032	Kiruhura District
Kiruhura District	Kiruhura Kinoni HC III	oct	2019		0		0				0	0	0	Health Centre III	0		0	120	1032	120	1032	120	1032	Kiruhura District
Kiruhura District	Rurambira HC II	oct	2019		0		0				0	0	0	Health Centre II	0		0	120	1032	120	1032	120	1032	Kiruhura District
Kiruhura District	Kanyaryeru (Lake Mburo) HC III	oct	2019		0		0				0	0	0	Health Centre III	0		0	120	1032	120	1032	120	1032	Kiruhura District
Kiruhura District	Nshwere HC III	oct	2019		0		0				0	0	0	Health Centre III	0		0	120	1032	120	1032	120	1032	Kiruhura District
Kiruhura District	Nyakashashara HC III	oct	2019		0		0				0	0	0	Health Centre III	0		0	120	1032	120	1032	120	1032	Kiruhura District
Kiruhura District	Kitura HC II	oct	2019		0		0				0	0	0	Health Centre II	0		0	120	1032	120	1032	120	1032	Kiruhura District
Kiruhura District	Kikatsi HC III	oct	2019		0		0				0	0	0	Health Centre III	0		0	120	1032	120	1032	120	1032	Kiruhura District
Kiruhura District	Sanga HC III	oct	2019		1		0				1	1	0	Health Centre III	0		1	120	1032	120	1032	120	1032	Kiruhura District
Kiruhura District	Kiruhura HC IV	oct	2019		0		2				2	0	2	Health Centre IV	0		0	120	1032	120	1032	120	1032	Kiruhura District
Kiruhura District	Kikatsi HC III	sep	2019	0	0		0				0	0	0	Health Centre III	0		0	120	1032	120	1032	120	1032	Kiruhura District
Kiruhura District	Kiruhura HC IV	sep	2019	0	0		1				1	0	1	Health Centre IV	0		0	120	1032	120	1032	120	1032	Kiruhura District
Kiruhura District	Rwenshande HC III	sep	2019	0	0		0				0	0	0	Health Centre III	0		0	120	1032	120	1032	120	1032	Kiruhura District
Kiruhura District	Sanga HC III	sep	2019	0	1		0				1	1	0	Health Centre III	0		1	120	1032	120	1032	120	1032	Kiruhura District
Kiruhura District	Nshwere HC III	sep	2019	0	0		0				0	0	0	Health Centre III	0		0	120	1032	120	1032	120	1032	Kiruhura District
Kiruhura District	Kanyaryeru (Lake Mburo) HC III	sep	2019	0	0		0				0	0	0	Health Centre III	0		0	120	1032	120	1032	120	1032	Kiruhura District
Kiruhura District	Nyakashashara HC III	sep	2019	0	0		0				0	0	0	Health Centre III	0		0	120	1032	120	1032	120	1032	Kiruhura District
Kiruhura District	Kitura HC II	sep	2019	0	1		0				1	1	0	Health Centre II	0		1	120	1032	120	1032	120	1032	Kiruhura District
Kiruhura District	Kiruhura Kinoni HC III	sep	2019	0	0		0				0	0	0	Health Centre III	0		0	120	1032	120	1032	120	1032	Kiruhura District
Kiruhura District	Rurambira HC II	sep	2019	0	0		0				0	0	0	Health Centre II	0		0	120	1032	120	1032	120	1032	Kiruhura District
Kiruhura District	Kiruhura Kinoni HC III	apr	2020	0	1	0		0	0	0	1	1	0	Health Centre III	0	0	1	120	1032	120	1032	120	1032	Kiruhura District
Kiruhura District	Kikatsi HC III	apr	2020	0	0	0		0	0	0	0	0	0	Health Centre III	0	0	0	120	1032	120	1032	120	1032	Kiruhura District
Kiruhura District	Kitura HC II	apr	2020	0	1	0		0	0	0	1	1	0	Health Centre II	0	0	1	120	1032	120	1032	120	1032	Kiruhura District
Kiruhura District	Rurambira HC II	apr	2020	0	0	0		0	0	0	0	0	0	Health Centre II	0	0	0	120	1032	120	1032	120	1032	Kiruhura District
Kiruhura District	Sanga HC III	apr	2020	0	3	0		0	0	0	3	3	0	Health Centre III	0	0	3	120	1032	120	1032	120	1032	Kiruhura District
Kiruhura District	Rwenshande HC III	apr	2020	0	0	0		0	0	0	0	0	0	Health Centre III	0	0	0	120	1032	120	1032	120	1032	Kiruhura District
Kiruhura District	Nshwere HC III	apr	2020	0	0	0		0	0	0	0	0	0	Health Centre III	0	0	0	120	1032	120	1032	120	1032	Kiruhura District
Kiruhura District	Kanyaryeru (Lake Mburo) HC III	apr	2020	0	0	0		0	0	0	0	0	0	Health Centre III	0	0	0	120	1032	120	1032	120	1032	Kiruhura District
Kiruhura District	Nyakashashara HC III	apr	2020	0	0	0		0	0	0	0	0	0	Health Centre III	0	0	0	120	1032	120	1032	120	1032	Kiruhura District
Kiruhura District	Kiruhura HC IV	apr	2020	0	0	0		0	3	0	3	0	3	Health Centre IV	0	0	0	120	1032	120	1032	120	1032	Kiruhura District
Kiruhura District	Kitura HC II	aug	2020	0	0	0		0	0	0	0	0	0	Health Centre II	0	0	0	120	1032	120	1032	120	1032	Kiruhura District
Kiruhura District	Nshwere HC III	aug	2020	0	0	0		0	0	0	0	0	0	Health Centre III	0	0	0	120	1032	120	1032	120	1032	Kiruhura District
Kiruhura District	Kiruhura HC IV	aug	2020	6	0	0		0	4	3	13	6	7	Health Centre IV	0	0	6	120	1032	120	1032	120	1032	Kiruhura District
Kiruhura District	Nyakashashara HC III	aug	2020	0	0	0		0	0	0	0	0	0	Health Centre III	0	0	0	120	1032	120	1032	120	1032	Kiruhura District
Kiruhura District	Kiruhura Kinoni HC III	aug	2020	0	0	0		0	0	0	0	0	0	Health Centre III	0	0	0	120	1032	120	1032	120	1032	Kiruhura District
Kiruhura District	Kikatsi HC III	aug	2020	0	0	0		0	0	0	0	0	0	Health Centre III	0	0	0	120	1032	120	1032	120	1032	Kiruhura District
Kiruhura District	Rurambira HC II	aug	2020	0	0	0		0	0	0	0	0	0	Health Centre II	0	0	0	120	1032	120	1032	120	1032	Kiruhura District
Kiruhura District	Rwenshande HC III	aug	2020	0	0	0		0	0	0	0	0	0	Health Centre III	0	0	0	120	1032	120	1032	120	1032	Kiruhura District
Kiruhura District	Sanga HC III	aug	2020	0	2	0		0	0	0	2	2	0	Health Centre III	0	0	2	120	1032	120	1032	120	1032	Kiruhura District
Kiruhura District	Kanyaryeru (Lake Mburo) HC III	aug	2020	0	0	0		0	1	0	1	0	1	Health Centre III	0	0	0	120	1032	120	1032	120	1032	Kiruhura District
Kiruhura District	Kiruhura Kinoni HC III	dec	2020	0	0	0		0	0	0	0	0	0	Health Centre III	0	0	0	120	1032	120	1032	120	1032	Kiruhura District
Kiruhura District	Kitura HC II	dec	2020	0	0	0		0	0	0	0	0	0	Health Centre II	0	0	0	120	1032	120	1032	120	1032	Kiruhura District
Kiruhura District	Nshwere HC III	dec	2020	0	0	0		0	0	0	0	0	0	Health Centre III	0	0	0	120	1032	120	1032	120	1032	Kiruhura District
Kiruhura District	Kiruhura HC IV	dec	2020	0	5	0		0	6	0	11	5	6	Health Centre IV	0	0	5	120	1032	120	1032	120	1032	Kiruhura District
Kiruhura District	Kikatsi HC III	dec	2020	0	0	0		0	0	0	0	0	0	Health Centre III	0	0	0	120	1032	120	1032	120	1032	Kiruhura District
Kiruhura District	Nyakashashara HC III	dec	2020	0	0	0		0	0	0	0	0	0	Health Centre III	0	0	0	120	1032	120	1032	120	1032	Kiruhura District
Kiruhura District	Sanga HC III	dec	2020	0	1	0		0	0	0	1	1	0	Health Centre III	0	0	1	120	1032	120	1032	120	1032	Kiruhura District
Kiruhura District	Kanyaryeru (Lake Mburo) HC III	dec	2020	0	0	0		0	0	0	0	0	0	Health Centre III	0	0	0	120	1032	120	1032	120	1032	Kiruhura District
Kiruhura District	Rurambira HC II	dec	2020	0	0	0		0	0	0	0	0	0	Health Centre II	0	0	0	120	1032	120	1032	120	1032	Kiruhura District
Kiruhura District	Rwenshande HC III	dec	2020	0	0	0		0	0	0	0	0	0	Health Centre III	0	0	0	120	1032	120	1032	120	1032	Kiruhura District
Kiruhura District	Kanyaryeru (Lake Mburo) HC III	feb	2020	0	0	0		0	0	0	0	0	0	Health Centre III	0	0	0	120	1032	120	1032	120	1032	Kiruhura District
Kiruhura District	Kiruhura HC IV	feb	2020	0	0	0		0	3	0	3	0	3	Health Centre IV	0	0	0	120	1032	120	1032	120	1032	Kiruhura District
Kiruhura District	Rwenshande HC III	feb	2020	0	0	0		0	0	0	0	0	0	Health Centre III	0	0	0	120	1032	120	1032	120	1032	Kiruhura District
Kiruhura District	Nyakashashara HC III	feb	2020	0	0	0		0	0	0	0	0	0	Health Centre III	0	0	0	120	1032	120	1032	120	1032	Kiruhura District
Kiruhura District	Kikatsi HC III	feb	2020	0	1	0		0	0	0	1	1	0	Health Centre III	0	0	1	120	1032	120	1032	120	1032	Kiruhura District
Kiruhura District	Sanga HC III	feb	2020	0	0	0		0	0	0	0	0	0	Health Centre III	0	0	0	120	1032	120	1032	120	1032	Kiruhura District
Kiruhura District	Nshwere HC III	feb	2020	0	0	0		0	0	0	0	0	0	Health Centre III	0	0	0	120	1032	120	1032	120	1032	Kiruhura District
Kiruhura District	Kiruhura Kinoni HC III	feb	2020	0	1	0		0	0	0	1	1	0	Health Centre III	0	0	1	120	1032	120	1032	120	1032	Kiruhura District
Kiruhura District	Kitura HC II	feb	2020	0	0	0		0	0	0	0	0	0	Health Centre II	0	0	0	120	1032	120	1032	120	1032	Kiruhura District
Kiruhura District	Rurambira HC II	feb	2020	0	0	0		0	0	0	0	0	0	Health Centre II	0	0	0	120	1032	120	1032	120	1032	Kiruhura District
Kiruhura District	Kiruhura Kinoni HC III	jan	2020	0	0	0		0	0	0	0	0	0	Health Centre III	0	0	0	120	1032	120	1032	120	1032	Kiruhura District
Kiruhura District	Kikatsi HC III	jan	2020	0	2	0		0	0	0	2	2	0	Health Centre III	0	0	2	120	1032	120	1032	120	1032	Kiruhura District
Kiruhura District	Sanga HC III	jan	2020	0	0	0		0	0	0	0	0	0	Health Centre III	0	0	0	120	1032	120	1032	120	1032	Kiruhura District
Kiruhura District	Kitura HC II	jan	2020	0	0	0		0	0	0	0	0	0	Health Centre II	0	0	0	120	1032	120	1032	120	1032	Kiruhura District
Kiruhura District	Kanyaryeru (Lake Mburo) HC III	jan	2020	0	1	0		0	0	0	1	1	0	Health Centre III	0	0	1	120	1032	120	1032	120	1032	Kiruhura District
Kiruhura District	Kiruhura HC IV	jan	2020	0	0	0		0	0	0	0	0	0	Health Centre IV	0	0	0	120	1032	120	1032	120	1032	Kiruhura District
Kiruhura District	Rurambira HC II	jan	2020	0	0	0		0	0	0	0	0	0	Health Centre II	0	0	0	120	1032	120	1032	120	1032	Kiruhura District
Kiruhura District	Rwenshande HC III	jan	2020	0	0	0		0	0	0	0	0	0	Health Centre III	0	0	0	120	1032	120	1032	120	1032	Kiruhura District
Kiruhura District	Nshwere HC III	jan	2020	0	0	0		0	0	0	0	0	0	Health Centre III	0	0	0	120	1032	120	1032	120	1032	Kiruhura District
Kiruhura District	Nyakashashara HC III	jan	2020	0	0	0		0	0	0	0	0	0	Health Centre III	0	0	0	120	1032	120	1032	120	1032	Kiruhura District
Kiruhura District	Sanga HC III	jul	2020	0	0	0		0	0	0	0	0	0	Health Centre III	0	0	0	120	1032	120	1032	120	1032	Kiruhura District
Kiruhura District	Nshwere HC III	jul	2020	0	0	0		0	0	0	0	0	0	Health Centre III	0	0	0	120	1032	120	1032	120	1032	Kiruhura District
Kiruhura District	Kitura HC II	jul	2020	0	0	0		0	0	0	0	0	0	Health Centre II	0	0	0	120	1032	120	1032	120	1032	Kiruhura District
Kiruhura District	Nyakashashara HC III	jul	2020	0	0	0		0	0	0	0	0	0	Health Centre III	0	0	0	120	1032	120	1032	120	1032	Kiruhura District
Kiruhura District	Kiruhura HC IV	jul	2020	0	1	0		0	2	0	3	1	2	Health Centre IV	0	0	1	120	1032	120	1032	120	1032	Kiruhura District
Kiruhura District	Kanyaryeru (Lake Mburo) HC III	jul	2020	0	0	0		0	0	0	0	0	0	Health Centre III	0	0	0	120	1032	120	1032	120	1032	Kiruhura District
Kiruhura District	Rurambira HC II	jul	2020	0	0	0		0	0	0	0	0	0	Health Centre II	0	0	0	120	1032	120	1032	120	1032	Kiruhura District
Kiruhura District	Kikatsi HC III	jul	2020	0	2	0		0	0	0	2	2	0	Health Centre III	0	0	2	120	1032	120	1032	120	1032	Kiruhura District
Kiruhura District	Kiruhura Kinoni HC III	jul	2020	0	0	0		0	0	0	0	0	0	Health Centre III	0	0	0	120	1032	120	1032	120	1032	Kiruhura District
Kiruhura District	Rwenshande HC III	jul	2020	0	0	0		0	0	0	0	0	0	Health Centre III	0	0	0	120	1032	120	1032	120	1032	Kiruhura District
Kiruhura District	Kanyaryeru (Lake Mburo) HC III	jun	2020	0	0	0		0	2	0	2	0	2	Health Centre III	0	0	0	120	1032	120	1032	120	1032	Kiruhura District
Kiruhura District	Sanga HC III	jun	2020	0	0	0		0	0	0	0	0	0	Health Centre III	0	0	0	120	1032	120	1032	120	1032	Kiruhura District
Kiruhura District	Nyakashashara HC III	jun	2020	0	0	0		0	0	0	0	0	0	Health Centre III	0	0	0	120	1032	120	1032	120	1032	Kiruhura District
Kiruhura District	Kitura HC II	jun	2020	0	0	0		0	0	0	0	0	0	Health Centre II	0	0	0	120	1032	120	1032	120	1032	Kiruhura District
Kiruhura District	Rurambira HC II	jun	2020	0	0	0		0	0	0	0	0	0	Health Centre II	0	0	0	120	1032	120	1032	120	1032	Kiruhura District
Kiruhura District	Nshwere HC III	jun	2020	0	0	0		0	0	0	0	0	0	Health Centre III	0	0	0	120	1032	120	1032	120	1032	Kiruhura District
Kiruhura District	Kiruhura HC IV	jun	2020	0	0	0		0	3	0	3	0	3	Health Centre IV	0	0	0	120	1032	120	1032	120	1032	Kiruhura District
Kiruhura District	Kikatsi HC III	jun	2020	0	2	0		0	0	0	2	2	0	Health Centre III	0	0	2	120	1032	120	1032	120	1032	Kiruhura District
Kiruhura District	Kiruhura Kinoni HC III	jun	2020	0	0	0		0	0	0	0	0	0	Health Centre III	0	0	0	120	1032	120	1032	120	1032	Kiruhura District
Kiruhura District	Rwenshande HC III	jun	2020	0	0	0		0	0	0	0	0	0	Health Centre III	0	0	0	120	1032	120	1032	120	1032	Kiruhura District
Kiruhura District	Sanga HC III	mar	2020	1	0	0		0	0	0	1	1	0	Health Centre III	0	0	1	120	1032	120	1032	120	1032	Kiruhura District
Kiruhura District	Nyakashashara HC III	mar	2020	0	0	0		0	0	0	0	0	0	Health Centre III	0	0	0	120	1032	120	1032	120	1032	Kiruhura District
Kiruhura District	Kitura HC II	mar	2020	0	3	0		0	0	0	3	3	0	Health Centre II	0	0	3	120	1032	120	1032	120	1032	Kiruhura District
Kiruhura District	Kiruhura HC IV	mar	2020	0	0	0		0	3	0	3	0	3	Health Centre IV	0	0	0	120	1032	120	1032	120	1032	Kiruhura District
Kiruhura District	Nshwere HC III	mar	2020	0	0	0		0	0	0	0	0	0	Health Centre III	0	0	0	120	1032	120	1032	120	1032	Kiruhura District
Kiruhura District	Rwenshande HC III	mar	2020	0	0	0		0	0	0	0	0	0	Health Centre III	0	0	0	120	1032	120	1032	120	1032	Kiruhura District
Kiruhura District	Kanyaryeru (Lake Mburo) HC III	mar	2020	0	0	0		0	0	0	0	0	0	Health Centre III	0	0	0	120	1032	120	1032	120	1032	Kiruhura District
Kiruhura District	Rurambira HC II	mar	2020	0	0	0		0	0	0	0	0	0	Health Centre II	0	0	0	120	1032	120	1032	120	1032	Kiruhura District
Kiruhura District	Kiruhura Kinoni HC III	mar	2020	0	0	0		0	0	0	0	0	0	Health Centre III	0	0	0	120	1032	120	1032	120	1032	Kiruhura District
Kiruhura District	Kikatsi HC III	mar	2020	0	0	0		0	0	0	0	0	0	Health Centre III	0	0	0	120	1032	120	1032	120	1032	Kiruhura District
Kiruhura District	Nshwere HC III	may	2020	0	0	0		0	0	0	0	0	0	Health Centre III	0	0	0	120	1032	120	1032	120	1032	Kiruhura District
Kiruhura District	Rwenshande HC III	may	2020	0	0	0		0	0	0	0	0	0	Health Centre III	0	0	0	120	1032	120	1032	120	1032	Kiruhura District
Kiruhura District	Kiruhura HC IV	may	2020	0	0	0		0	6	0	6	0	6	Health Centre IV	0	0	0	120	1032	120	1032	120	1032	Kiruhura District
Kiruhura District	Kitura HC II	may	2020	0	0	0		0	0	0	0	0	0	Health Centre II	0	0	0	120	1032	120	1032	120	1032	Kiruhura District
Kiruhura District	Kiruhura Kinoni HC III	may	2020	0	0	0		0	0	0	0	0	0	Health Centre III	0	0	0	120	1032	120	1032	120	1032	Kiruhura District
Kiruhura District	Kanyaryeru (Lake Mburo) HC III	may	2020	0	0	0		0	0	0	0	0	0	Health Centre III	0	0	0	120	1032	120	1032	120	1032	Kiruhura District
Kiruhura District	Sanga HC III	may	2020	0	2	0		0	0	0	2	2	0	Health Centre III	0	0	2	120	1032	120	1032	120	1032	Kiruhura District
Kiruhura District	Rurambira HC II	may	2020	0	0	0		0	0	0	0	0	0	Health Centre II	0	0	0	120	1032	120	1032	120	1032	Kiruhura District
Kiruhura District	Nyakashashara HC III	may	2020	0	0	0		0	0	0	0	0	0	Health Centre III	0	0	0	120	1032	120	1032	120	1032	Kiruhura District
Kiruhura District	Kikatsi HC III	may	2020	0	2	0		0	0	0	2	2	0	Health Centre III	0	0	2	120	1032	120	1032	120	1032	Kiruhura District
Kiruhura District	Kiruhura Kinoni HC III	nov	2020	0	0	0		0	0	0	0	0	0	Health Centre III	0	0	0	120	1032	120	1032	120	1032	Kiruhura District
Kiruhura District	Rurambira HC II	nov	2020	0	0	0		0	0	0	0	0	0	Health Centre II	0	0	0	120	1032	120	1032	120	1032	Kiruhura District
Kiruhura District	Nshwere HC III	nov	2020	0	0	0		0	0	0	0	0	0	Health Centre III	0	0	0	120	1032	120	1032	120	1032	Kiruhura District
Kiruhura District	Kanyaryeru (Lake Mburo) HC III	nov	2020	0	0	0		0	2	0	2	0	2	Health Centre III	0	0	0	120	1032	120	1032	120	1032	Kiruhura District
Kiruhura District	Rwenshande HC III	nov	2020	0	0	0		0	0	0	0	0	0	Health Centre III	0	0	0	120	1032	120	1032	120	1032	Kiruhura District
Kiruhura District	Kitura HC II	nov	2020	0	0	0		0	0	0	0	0	0	Health Centre II	0	0	0	120	1032	120	1032	120	1032	Kiruhura District
Kiruhura District	Kikatsi HC III	nov	2020	0	0	0		0	0	0	0	0	0	Health Centre III	0	0	0	120	1032	120	1032	120	1032	Kiruhura District
Kiruhura District	Sanga HC III	nov	2020	0	3	0		0	0	0	3	3	0	Health Centre III	0	0	3	120	1032	120	1032	120	1032	Kiruhura District
Kiruhura District	Nyakashashara HC III	nov	2020	0	0	0		0	0	0	0	0	0	Health Centre III	0	0	0	120	1032	120	1032	120	1032	Kiruhura District
Kiruhura District	Kiruhura HC IV	nov	2020	0	0	0		0	0	0	0	0	0	Health Centre IV	0	0	0	120	1032	120	1032	120	1032	Kiruhura District
Kiruhura District	Rwenshande HC III	oct	2020	0	0	0		0	0	0	0	0	0	Health Centre III	0	0	0	120	1032	120	1032	120	1032	Kiruhura District
Kiruhura District	Nshwere HC III	oct	2020	0	0	0		0	0	0	0	0	0	Health Centre III	0	0	0	120	1032	120	1032	120	1032	Kiruhura District
Kiruhura District	Kiruhura Kinoni HC III	oct	2020	0	0	0		0	0	0	0	0	0	Health Centre III	0	0	0	120	1032	120	1032	120	1032	Kiruhura District
Kiruhura District	Kanyaryeru (Lake Mburo) HC III	oct	2020	0	0	0		0	0	0	0	0	0	Health Centre III	0	0	0	120	1032	120	1032	120	1032	Kiruhura District
Kiruhura District	Kiruhura HC IV	oct	2020	0	13	0		0	0	0	13	13	0	Health Centre IV	0	0	13	120	1032	120	1032	120	1032	Kiruhura District
Kiruhura District	Kitura HC II	oct	2020	0	0	0		0	0	0	0	0	0	Health Centre II	0	0	0	120	1032	120	1032	120	1032	Kiruhura District
Kiruhura District	Sanga HC III	oct	2020	2	2	0		0	0	0	4	4	0	Health Centre III	0	0	4	120	1032	120	1032	120	1032	Kiruhura District
Kiruhura District	Kikatsi HC III	oct	2020	0	1	0		0	1	0	2	1	1	Health Centre III	0	0	1	120	1032	120	1032	120	1032	Kiruhura District
Kiruhura District	Rurambira HC II	oct	2020	0	0	0		0	0	0	0	0	0	Health Centre II	0	0	0	120	1032	120	1032	120	1032	Kiruhura District
Kiruhura District	Nyakashashara HC III	oct	2020	0	0	0		0	0	0	0	0	0	Health Centre III	0	0	0	120	1032	120	1032	120	1032	Kiruhura District
Kiruhura District	Kikatsi HC III	sep	2020	0	0	0			0	0	0	0	0	Health Centre III	0	0	0	120	1032	120	1032	120	1032	Kiruhura District
Kiruhura District	Kanyaryeru (Lake Mburo) HC III	sep	2020	0	0	0			0	0	0	0	0	Health Centre III	0	0	0	120	1032	120	1032	120	1032	Kiruhura District
Kiruhura District	Kiruhura Kinoni HC III	sep	2020	0	0	0			0	0	0	0	0	Health Centre III	0	0	0	120	1032	120	1032	120	1032	Kiruhura District
Kiruhura District	Sanga HC III	sep	2020	0	3	0			0	0	3	3	0	Health Centre III	0	0	3	120	1032	120	1032	120	1032	Kiruhura District
Kiruhura District	Kiruhura HC IV	sep	2020	0	1	0			0	8	9	1	8	Health Centre IV	0	0	1	120	1032	120	1032	120	1032	Kiruhura District
Kiruhura District	Kitura HC II	sep	2020	0	1	0			0	0	1	1	0	Health Centre II	0	0	1	120	1032	120	1032	120	1032	Kiruhura District
Kiruhura District	Rurambira HC II	sep	2020	0	0	0			0	0	0	0	0	Health Centre II	0	0	0	120	1032	120	1032	120	1032	Kiruhura District
Kiruhura District	Nshwere HC III	sep	2020	0	0	0			0	0	0	0	0	Health Centre III	0	0	0	120	1032	120	1032	120	1032	Kiruhura District
Kiruhura District	Rwenshande HC III	sep	2020	0	0	0			0	0	0	0	0	Health Centre III	0	0	0	120	1032	120	1032	120	1032	Kiruhura District
Kiruhura District	Nyakashashara HC III	sep	2020	0	0	0			0	0	0	0	0	Health Centre III	0	0	0	120	1032	120	1032	120	1032	Kiruhura District
Kiruhura District	Kitura HC II	apr	2021	0	0	0		0	0	0	0	0	0	Health Centre II	0	0	0	120	1032	120	1032	120	1032	Kiruhura District
Kiruhura District	Sanga HC III	apr	2021	0	1	0		0	0	0	1	1	0	Health Centre III	0	0	1	120	1032	120	1032	120	1032	Kiruhura District
Kiruhura District	Kanyaryeru (Lake Mburo) HC III	apr	2021	0	1	0		0	0	0	1	1	0	Health Centre III	0	0	1	120	1032	120	1032	120	1032	Kiruhura District
Kiruhura District	Nshwere HC III	apr	2021	0	0	0		0	0	0	0	0	0	Health Centre III	0	0	0	120	1032	120	1032	120	1032	Kiruhura District
Kiruhura District	Kiruhura HC IV	apr	2021	0	3	0		0	0	0	3	3	0	Health Centre IV	0	0	3	120	1032	120	1032	120	1032	Kiruhura District
Kiruhura District	Kikatsi HC III	apr	2021	0	0	0		0	0	0	0	0	0	Health Centre III	0	0	0	120	1032	120	1032	120	1032	Kiruhura District
Kiruhura District	Kiruhura Kinoni HC III	apr	2021	0	0	0		0	0	0	0	0	0	Health Centre III	0	0	0	120	1032	120	1032	120	1032	Kiruhura District
Kiruhura District	Rurambira HC II	apr	2021	0	0	0		0	0	0	0	0	0	Health Centre II	0	0	0	120	1032	120	1032	120	1032	Kiruhura District
Kiruhura District	Rwenshande HC III	apr	2021	0	0	0		0	0	0	0	0	0	Health Centre III	0	0	0	120	1032	120	1032	120	1032	Kiruhura District
Kiruhura District	Nyakashashara HC III	apr	2021	0	0	0		0	0	0	0	0	0	Health Centre III	0	0	0	120	1032	120	1032	120	1032	Kiruhura District
Kiruhura District	Kitura HC II	aug	2021	0	1	0		0	0	0	1	1	0	Health Centre II	0	0	1	120	1032	120	1032	120	1032	Kiruhura District
Kiruhura District	Nyakashashara HC III	aug	2021	0	0	0		0	0	0	0	0	0	Health Centre III	0	0	0	120	1032	120	1032	120	1032	Kiruhura District
Kiruhura District	Rwenshande HC III	aug	2021	0	2	1		0	0	0	2	2	0	Health Centre III	0	0	2	120	1032	120	1032	120	1032	Kiruhura District
Kiruhura District	Kanyaryeru (Lake Mburo) HC III	aug	2021	0	0	0		0	0	0	0	0	0	Health Centre III	0	0	0	120	1032	120	1032	120	1032	Kiruhura District
Kiruhura District	Kiruhura HC IV	aug	2021	0	0	0		0	0	0	0	0	0	Health Centre IV	0	0	0	120	1032	120	1032	120	1032	Kiruhura District
Kiruhura District	Kiruhura Kinoni HC III	aug	2021	0	0	0		0	0	0	0	0	0	Health Centre III	0	0	0	120	1032	120	1032	120	1032	Kiruhura District
Kiruhura District	Rurambira HC II	aug	2021	0	0	0		0	0	0	0	0	0	Health Centre II	0	0	0	120	1032	120	1032	120	1032	Kiruhura District
Kiruhura District	Nshwere HC III	aug	2021	0	0	0		0	0	0	0	0	0	Health Centre III	0	0	0	120	1032	120	1032	120	1032	Kiruhura District
Kiruhura District	Sanga HC III	aug	2021	0	0	0		0	0	0	0	0	0	Health Centre III	0	0	0	120	1032	120	1032	120	1032	Kiruhura District
Kiruhura District	Kikatsi HC III	aug	2021	0	0	0		0	0	0	0	0	0	Health Centre III	0	0	0	120	1032	120	1032	120	1032	Kiruhura District
Kiruhura District	Kikatsi HC III	dec	2021	0	0	0		0	0	0	0	0	0	Health Centre III	0	0	0	120	1032	120	1032	120	1032	Kiruhura District
Kiruhura District	Sanga HC III	dec	2021	0	1	0		0	0	0	1	1	0	Health Centre III	0	0	1	120	1032	120	1032	120	1032	Kiruhura District
Kiruhura District	Nyakashashara HC III	dec	2021	0	0	0		0	0	0	0	0	0	Health Centre III	0	0	0	120	1032	120	1032	120	1032	Kiruhura District
Kiruhura District	Kiruhura HC IV	dec	2021	0	0	0		0	2	0	2	0	2	Health Centre IV	0	0	0	120	1032	120	1032	120	1032	Kiruhura District
Kiruhura District	Nshwere HC III	dec	2021	0	0	0		0	0	0	0	0	0	Health Centre III	0	0	0	120	1032	120	1032	120	1032	Kiruhura District
Kiruhura District	Rurambira HC II	dec	2021	0	0	0		0	0	0	0	0	0	Health Centre II	0	0	0	120	1032	120	1032	120	1032	Kiruhura District
Kiruhura District	Kitura HC II	dec	2021	0	1	0		0	0	0	1	1	0	Health Centre II	0	0	1	120	1032	120	1032	120	1032	Kiruhura District
Kiruhura District	Rwenshande HC III	dec	2021	0	2	0		0	0	0	2	2	0	Health Centre III	0	0	2	120	1032	120	1032	120	1032	Kiruhura District
Kiruhura District	Kanyaryeru (Lake Mburo) HC III	dec	2021	0	0	0		0	0	0	0	0	0	Health Centre III	0	0	0	120	1032	120	1032	120	1032	Kiruhura District
Kiruhura District	Kiruhura Kinoni HC III	dec	2021	0	0	0		0	0	0	0	0	0	Health Centre III	0	0	0	120	1032	120	1032	120	1032	Kiruhura District
Kiruhura District	Kiruhura Kinoni HC III	feb	2021	0	0	0		0	0	0	0	0	0	Health Centre III	0	0	0	120	1032	120	1032	120	1032	Kiruhura District
Kiruhura District	Kanyaryeru (Lake Mburo) HC III	feb	2021	0	0	0		0	0	0	0	0	0	Health Centre III	0	0	0	120	1032	120	1032	120	1032	Kiruhura District
Kiruhura District	Nyakashashara HC III	feb	2021	0	0	0		0	0	0	0	0	0	Health Centre III	0	0	0	120	1032	120	1032	120	1032	Kiruhura District
Kiruhura District	Kitura HC II	feb	2021	0	1	0		0	0	0	1	1	0	Health Centre II	0	0	1	120	1032	120	1032	120	1032	Kiruhura District
Kiruhura District	Rwenshande HC III	feb	2021	0	0	0		0	0	0	0	0	0	Health Centre III	0	0	0	120	1032	120	1032	120	1032	Kiruhura District
Kiruhura District	Kiruhura HC IV	feb	2021	0	4	0		0	4	0	8	4	4	Health Centre IV	0	0	4	120	1032	120	1032	120	1032	Kiruhura District
Kiruhura District	Rurambira HC II	feb	2021	0	0	0		0	0	0	0	0	0	Health Centre II	0	0	0	120	1032	120	1032	120	1032	Kiruhura District
Kiruhura District	Kikatsi HC III	feb	2021	0	0	0		0	0	0	0	0	0	Health Centre III	0	0	0	120	1032	120	1032	120	1032	Kiruhura District
Kiruhura District	Sanga HC III	feb	2021	0	0	0		0	0	0	0	0	0	Health Centre III	0	0	0	120	1032	120	1032	120	1032	Kiruhura District
Kiruhura District	Nshwere HC III	feb	2021	0	0	0		0	0	0	0	0	0	Health Centre III	0	0	0	120	1032	120	1032	120	1032	Kiruhura District
Kiruhura District	Sanga HC III	jan	2021	0	1	0		0	0	0	1	1	0	Health Centre III	0	0	1	120	1032	120	1032	120	1032	Kiruhura District
Kiruhura District	Kiruhura HC IV	jan	2021	0	4	0		0	7	0	11	4	7	Health Centre IV	0	0	4	120	1032	120	1032	120	1032	Kiruhura District
Kiruhura District	Kikatsi HC III	jan	2021	0	0	0		0	0	0	0	0	0	Health Centre III	0	0	0	120	1032	120	1032	120	1032	Kiruhura District
Kiruhura District	Rwenshande HC III	jan	2021	0	0	0		0	0	0	0	0	0	Health Centre III	0	0	0	120	1032	120	1032	120	1032	Kiruhura District
Kiruhura District	Nyakashashara HC III	jan	2021	0	0	0		0	0	0	0	0	0	Health Centre III	0	0	0	120	1032	120	1032	120	1032	Kiruhura District
Kiruhura District	Kiruhura Kinoni HC III	jan	2021	0	0	0		0	0	0	0	0	0	Health Centre III	0	0	0	120	1032	120	1032	120	1032	Kiruhura District
Kiruhura District	Kanyaryeru (Lake Mburo) HC III	jan	2021	0	0	0		0	0	0	0	0	0	Health Centre III	0	0	0	120	1032	120	1032	120	1032	Kiruhura District
Kiruhura District	Nshwere HC III	jan	2021	0	1	0		0	0	0	1	1	0	Health Centre III	0	0	1	120	1032	120	1032	120	1032	Kiruhura District
Kiruhura District	Kitura HC II	jan	2021	0	0	0		0	0	0	0	0	0	Health Centre II	0	0	0	120	1032	120	1032	120	1032	Kiruhura District
Kiruhura District	Rurambira HC II	jan	2021	0	0	0		0	0	0	0	0	0	Health Centre II	0	0	0	120	1032	120	1032	120	1032	Kiruhura District
Kiruhura District	Kanyaryeru (Lake Mburo) HC III	jul	2021	0	0	0		0	0	0	0	0	0	Health Centre III	0	0	0	120	1032	120	1032	120	1032	Kiruhura District
Kiruhura District	Kiruhura Kinoni HC III	jul	2021	0	1	0		0	0	0	1	1	0	Health Centre III	0	0	1	120	1032	120	1032	120	1032	Kiruhura District
Kiruhura District	Rwenshande HC III	jul	2021	1	0	1		0	0	0	1	1	0	Health Centre III	0	0	1	120	1032	120	1032	120	1032	Kiruhura District
Kiruhura District	Kitura HC II	jul	2021	0	0	0		0	0	0	0	0	0	Health Centre II	0	0	0	120	1032	120	1032	120	1032	Kiruhura District
Kiruhura District	Nshwere HC III	jul	2021	0	0	0		0	0	0	0	0	0	Health Centre III	0	0	0	120	1032	120	1032	120	1032	Kiruhura District
Kiruhura District	Rurambira HC II	jul	2021	0	0	0		0	0	0	0	0	0	Health Centre II	0	0	0	120	1032	120	1032	120	1032	Kiruhura District
Kiruhura District	Nyakashashara HC III	jul	2021	0	1	0		0	0	0	1	1	0	Health Centre III	0	0	1	120	1032	120	1032	120	1032	Kiruhura District
Kiruhura District	Kikatsi HC III	jul	2021	0	0	0		0	0	0	0	0	0	Health Centre III	0	0	0	120	1032	120	1032	120	1032	Kiruhura District
Kiruhura District	Kiruhura HC IV	jul	2021	0	0	0		0	0	0	0	0	0	Health Centre IV	0	0	0	120	1032	120	1032	120	1032	Kiruhura District
Kiruhura District	Sanga HC III	jul	2021	0	3	0		0	0	0	3	3	0	Health Centre III	0	0	3	120	1032	120	1032	120	1032	Kiruhura District
Kiruhura District	Rurambira HC II	jun	2021	0	0	0		0	0	0	0	0	0	Health Centre II	0	0	0	120	1032	120	1032	120	1032	Kiruhura District
Kiruhura District	Sanga HC III	jun	2021	0	0	0		0	0	0	0	0	0	Health Centre III	0	0	0	120	1032	120	1032	120	1032	Kiruhura District
Kiruhura District	Nyakashashara HC III	jun	2021	0	0	0		0	0	0	0	0	0	Health Centre III	0	0	0	120	1032	120	1032	120	1032	Kiruhura District
Kiruhura District	Kitura HC II	jun	2021	0	1	0		0	0	0	1	1	0	Health Centre II	0	0	1	120	1032	120	1032	120	1032	Kiruhura District
Kiruhura District	Kanyaryeru (Lake Mburo) HC III	jun	2021	0	0	0		0	0	0	0	0	0	Health Centre III	0	0	0	120	1032	120	1032	120	1032	Kiruhura District
Kiruhura District	Kiruhura Kinoni HC III	jun	2021	0	0	0		0	0	0	0	0	0	Health Centre III	0	0	0	120	1032	120	1032	120	1032	Kiruhura District
Kiruhura District	Kiruhura HC IV	jun	2021	0	0	0		0	0	0	0	0	0	Health Centre IV	0	0	0	120	1032	120	1032	120	1032	Kiruhura District
Kiruhura District	Nshwere HC III	jun	2021	0	0	0		0	0	0	0	0	0	Health Centre III	0	0	0	120	1032	120	1032	120	1032	Kiruhura District
Kiruhura District	Kikatsi HC III	jun	2021	0	0	0		0	0	0	0	0	0	Health Centre III	0	0	0	120	1032	120	1032	120	1032	Kiruhura District
Kiruhura District	Rwenshande HC III	jun	2021	0	0	0		0	0	0	0	0	0	Health Centre III	0	0	0	120	1032	120	1032	120	1032	Kiruhura District
Kiruhura District	Kiruhura HC IV	mar	2021	0	7	0		0	0	5	12	7	5	Health Centre IV	0	0	7	120	1032	120	1032	120	1032	Kiruhura District
Kiruhura District	Nshwere HC III	mar	2021	0	0	0		0	0	0	0	0	0	Health Centre III	0	0	0	120	1032	120	1032	120	1032	Kiruhura District
Kiruhura District	Kanyaryeru (Lake Mburo) HC III	mar	2021	0	0	0		0	2	0	2	0	2	Health Centre III	0	0	0	120	1032	120	1032	120	1032	Kiruhura District
Kiruhura District	Rwenshande HC III	mar	2021	0	0	0		0	0	0	0	0	0	Health Centre III	0	0	0	120	1032	120	1032	120	1032	Kiruhura District
Kiruhura District	Kiruhura Kinoni HC III	mar	2021	0	0	0		0	0	0	0	0	0	Health Centre III	0	0	0	120	1032	120	1032	120	1032	Kiruhura District
Kiruhura District	Sanga HC III	mar	2021	0	3	0		0	0	0	3	3	0	Health Centre III	0	0	3	120	1032	120	1032	120	1032	Kiruhura District
Kiruhura District	Kitura HC II	mar	2021	0	0	0		0	0	0	0	0	0	Health Centre II	0	0	0	120	1032	120	1032	120	1032	Kiruhura District
Kiruhura District	Nyakashashara HC III	mar	2021	0	0	0		0	0	0	0	0	0	Health Centre III	0	0	0	120	1032	120	1032	120	1032	Kiruhura District
Kiruhura District	Rurambira HC II	mar	2021	0	0	0		0	0	0	0	0	0	Health Centre II	0	0	0	120	1032	120	1032	120	1032	Kiruhura District
Kiruhura District	Kikatsi HC III	mar	2021	0	0	0		0	1	0	1	0	1	Health Centre III	0	0	0	120	1032	120	1032	120	1032	Kiruhura District
Kiruhura District	Nyakashashara HC III	may	2021	0	0	0		0	0	0	0	0	0	Health Centre III	0	0	0	120	1032	120	1032	120	1032	Kiruhura District
Kiruhura District	Kiruhura HC IV	may	2021	0	0	0		0	0	0	0	0	0	Health Centre IV	0	0	0	120	1032	120	1032	120	1032	Kiruhura District
Kiruhura District	Rurambira HC II	may	2021	0	0	0		0	0	0	0	0	0	Health Centre II	0	0	0	120	1032	120	1032	120	1032	Kiruhura District
Kiruhura District	Kikatsi HC III	may	2021	0	0	0		0	0	0	0	0	0	Health Centre III	0	0	0	120	1032	120	1032	120	1032	Kiruhura District
Kiruhura District	Kanyaryeru (Lake Mburo) HC III	may	2021	0	0	0		0	0	0	0	0	0	Health Centre III	0	0	0	120	1032	120	1032	120	1032	Kiruhura District
Kiruhura District	Nshwere HC III	may	2021	0	0	0		0	0	0	0	0	0	Health Centre III	0	0	0	120	1032	120	1032	120	1032	Kiruhura District
Kiruhura District	Kiruhura Kinoni HC III	may	2021	0	0	0		0	0	0	0	0	0	Health Centre III	0	0	0	120	1032	120	1032	120	1032	Kiruhura District
Kiruhura District	Kitura HC II	may	2021	1	0	0		0	0	0	1	1	0	Health Centre II	0	0	1	120	1032	120	1032	120	1032	Kiruhura District
Kiruhura District	Sanga HC III	may	2021	0	0	0		0	0	0	0	0	0	Health Centre III	0	0	0	120	1032	120	1032	120	1032	Kiruhura District
Kiruhura District	Rwenshande HC III	may	2021	0	0	0		0	0	0	0	0	0	Health Centre III	0	0	0	120	1032	120	1032	120	1032	Kiruhura District
Kiruhura District	Kiruhura Kinoni HC III	nov	2021	0	0	0		0	0	0	0	0	0	Health Centre III	0	0	0	120	1032	120	1032	120	1032	Kiruhura District
Kiruhura District	Kikatsi HC III	nov	2021	0	0	0		0	0	0	0	0	0	Health Centre III	0	0	0	120	1032	120	1032	120	1032	Kiruhura District
Kiruhura District	Kitura HC II	nov	2021	0	0	0		0	0	0	0	0	0	Health Centre II	0	0	0	120	1032	120	1032	120	1032	Kiruhura District
Kiruhura District	Nyakashashara HC III	nov	2021	0	0	0		0	0	0	0	0	0	Health Centre III	0	0	0	120	1032	120	1032	120	1032	Kiruhura District
Kiruhura District	Kiruhura HC IV	nov	2021	0	0	0		0	4	0	4	0	4	Health Centre IV	0	0	0	120	1032	120	1032	120	1032	Kiruhura District
Kiruhura District	Rurambira HC II	nov	2021	0	0	0		0	0	0	0	0	0	Health Centre II	0	0	0	120	1032	120	1032	120	1032	Kiruhura District
Kiruhura District	Kanyaryeru (Lake Mburo) HC III	nov	2021	0	0	0		0	0	0	0	0	0	Health Centre III	0	0	0	120	1032	120	1032	120	1032	Kiruhura District
Kiruhura District	Sanga HC III	nov	2021	0	5	0		0	0	0	5	5	0	Health Centre III	0	0	5	120	1032	120	1032	120	1032	Kiruhura District
Kiruhura District	Nshwere HC III	nov	2021	0	0	0		0	0	0	0	0	0	Health Centre III	0	0	0	120	1032	120	1032	120	1032	Kiruhura District
Kiruhura District	Rwenshande HC III	nov	2021	0	1	2		0	0	0	1	1	0	Health Centre III	0	0	1	120	1032	120	1032	120	1032	Kiruhura District
Kiruhura District	Kanyaryeru (Lake Mburo) HC III	oct	2021	0	0	0			0	0	0	0	0	Health Centre III	0	0	0	120	1032	120	1032	120	1032	Kiruhura District
Kiruhura District	Rwenshande HC III	oct	2021	0	1	0			0	0	1	1	0	Health Centre III	0	0	1	120	1032	120	1032	120	1032	Kiruhura District
Kiruhura District	Nyakashashara HC III	oct	2021	0	0	0			0	0	0	0	0	Health Centre III	0	0	0	120	1032	120	1032	120	1032	Kiruhura District
Kiruhura District	Kiruhura Kinoni HC III	oct	2021	0	0	0			0	0	0	0	0	Health Centre III	0	0	0	120	1032	120	1032	120	1032	Kiruhura District
Kiruhura District	Sanga HC III	oct	2021	0	3	0			0	0	3	3	0	Health Centre III	0	0	3	120	1032	120	1032	120	1032	Kiruhura District
Kiruhura District	Kiruhura HC IV	oct	2021	0	0	0			0	0	0	0	0	Health Centre IV	0	0	0	120	1032	120	1032	120	1032	Kiruhura District
Kiruhura District	Rurambira HC II	oct	2021	0	0	0			0	0	0	0	0	Health Centre II	0	0	0	120	1032	120	1032	120	1032	Kiruhura District
Kiruhura District	Kikatsi HC III	oct	2021	0	1	0			0	0	1	1	0	Health Centre III	0	0	1	120	1032	120	1032	120	1032	Kiruhura District
Kiruhura District	Kitura HC II	oct	2021	0	0	0			0	0	0	0	0	Health Centre II	0	0	0	120	1032	120	1032	120	1032	Kiruhura District
Kiruhura District	Nshwere HC III	oct	2021	0	2	0			0	0	2	2	0	Health Centre III	0	0	2	120	1032	120	1032	120	1032	Kiruhura District
Kiruhura District	Kitura HC II	sep	2021	0	0	0			0	0	0	0	0	Health Centre II	0	0	0	120	1032	120	1032	120	1032	Kiruhura District
Kiruhura District	Kikatsi HC III	sep	2021	0	0	0			1	0	1	0	1	Health Centre III	0	0	0	120	1032	120	1032	120	1032	Kiruhura District
Kiruhura District	Kiruhura HC IV	sep	2021	0	1	0			0	0	1	1	0	Health Centre IV	0	0	1	120	1032	120	1032	120	1032	Kiruhura District
Kiruhura District	Kiruhura Kinoni HC III	sep	2021	0	0	0			0	0	0	0	0	Health Centre III	0	0	0	120	1032	120	1032	120	1032	Kiruhura District
Kiruhura District	Rwenshande HC III	sep	2021	0	0	0			0	0	0	0	0	Health Centre III	0	0	0	120	1032	120	1032	120	1032	Kiruhura District
Kiruhura District	Rurambira HC II	sep	2021	0	1	0			0	0	1	1	0	Health Centre II	0	0	1	120	1032	120	1032	120	1032	Kiruhura District
Kiruhura District	Nyakashashara HC III	sep	2021	0	0	0			0	0	0	0	0	Health Centre III	0	0	0	120	1032	120	1032	120	1032	Kiruhura District
Kiruhura District	Kanyaryeru (Lake Mburo) HC III	sep	2021	0	0	0			2	0	2	0	2	Health Centre III	0	0	0	120	1032	120	1032	120	1032	Kiruhura District
Kiruhura District	Nshwere HC III	sep	2021	0	0	0			0	0	0	0	0	Health Centre III	0	0	0	120	1032	120	1032	120	1032	Kiruhura District
Kiruhura District	Sanga HC III	sep	2021	0	3	0			0	0	3	3	0	Health Centre III	0	0	3	120	1032	120	1032	120	1032	Kiruhura District
Mbarara City	Nyamitanga Govt HC III	apr	2018		0		0				0	0	0	Health Centre III	0		0	72	1032	72	1032	72	1032	Mbarara City
Mbarara City	Biharwe (Nyabuhama) HC III	apr	2018		0		0				0	0	0	Health Centre III	0		0	72	1032	72	1032	72	1032	Mbarara City
Mbarara City	Kamukuzi Division HC II	apr	2018		0		0				0	0	0	Health Centre II	0		0	72	1032	72	1032	72	1032	Mbarara City
Mbarara City	Nyamityobora HC II	apr	2018		0		0				0	0	0	Health Centre II	0		0	72	1032	72	1032	72	1032	Mbarara City
Mbarara City	Rwemigyina HC II	apr	2018		0		0				0	0	0	Health Centre II	0		0	72	1032	72	1032	72	1032	Mbarara City
Mbarara City	Nyakayojo HC III	apr	2018		0		0				0	0	0	Health Centre III	0		0	72	1032	72	1032	72	1032	Mbarara City
Mbarara City	Nyakayojo HC III	aug	2018		0		0				0	0	0	Health Centre III	0		0	72	1032	72	1032	72	1032	Mbarara City
Mbarara City	Biharwe (Nyabuhama) HC III	aug	2018		0		0				0	0	0	Health Centre III	0		0	72	1032	72	1032	72	1032	Mbarara City
Mbarara City	Kamukuzi Division HC II	aug	2018		0		0				0	0	0	Health Centre II	0		0	72	1032	72	1032	72	1032	Mbarara City
Mbarara City	Nyamitanga Govt HC III	aug	2018		0		0				0	0	0	Health Centre III	0		0	72	1032	72	1032	72	1032	Mbarara City
Mbarara City	Rwemigyina HC II	aug	2018		0		0				0	0	0	Health Centre II	0		0	72	1032	72	1032	72	1032	Mbarara City
Mbarara City	Nyamityobora HC II	aug	2018		0		0				0	0	0	Health Centre II	0		0	72	1032	72	1032	72	1032	Mbarara City
Mbarara City	Nyamityobora HC II	dec	2018		0		0				0	0	0	Health Centre II	0		0	72	1032	72	1032	72	1032	Mbarara City
Mbarara City	Rwemigyina HC II	dec	2018		0		0				0	0	0	Health Centre II	0		0	72	1032	72	1032	72	1032	Mbarara City
Mbarara City	Biharwe (Nyabuhama) HC III	dec	2018		0		0				0	0	0	Health Centre III	0		0	72	1032	72	1032	72	1032	Mbarara City
Mbarara City	Nyamitanga Govt HC III	dec	2018		0		0				0	0	0	Health Centre III	0		0	72	1032	72	1032	72	1032	Mbarara City
Mbarara City	Kamukuzi Division HC II	dec	2018		0		0				0	0	0	Health Centre II	0		0	72	1032	72	1032	72	1032	Mbarara City
Mbarara City	Nyakayojo HC III	dec	2018		0		0				0	0	0	Health Centre III	0		0	72	1032	72	1032	72	1032	Mbarara City
Mbarara City	Kamukuzi Division HC II	feb	2018		0		0				0	0	0	Health Centre II	0		0	72	1032	72	1032	72	1032	Mbarara City
Mbarara City	Nyakayojo HC III	feb	2018		0		0				0	0	0	Health Centre III	0		0	72	1032	72	1032	72	1032	Mbarara City
Mbarara City	Biharwe (Nyabuhama) HC III	feb	2018		0		0				0	0	0	Health Centre III	0		0	72	1032	72	1032	72	1032	Mbarara City
Mbarara City	Nyamityobora HC II	feb	2018		0		0				0	0	0	Health Centre II	0		0	72	1032	72	1032	72	1032	Mbarara City
Mbarara City	Nyamitanga Govt HC III	feb	2018		0		0				0	0	0	Health Centre III	0		0	72	1032	72	1032	72	1032	Mbarara City
Mbarara City	Rwemigyina HC II	feb	2018		0		0				0	0	0	Health Centre II	0		0	72	1032	72	1032	72	1032	Mbarara City
Mbarara City	Biharwe (Nyabuhama) HC III	jan	2018		0		0				0	0	0	Health Centre III	0		0	72	1032	72	1032	72	1032	Mbarara City
Mbarara City	Nyamitanga Govt HC III	jan	2018		0		0				0	0	0	Health Centre III	0		0	72	1032	72	1032	72	1032	Mbarara City
Mbarara City	Kamukuzi Division HC II	jan	2018		0		0				0	0	0	Health Centre II	0		0	72	1032	72	1032	72	1032	Mbarara City
Mbarara City	Nyamityobora HC II	jan	2018		0		0				0	0	0	Health Centre II	0		0	72	1032	72	1032	72	1032	Mbarara City
Mbarara City	Rwemigyina HC II	jan	2018		0		0				0	0	0	Health Centre II	0		0	72	1032	72	1032	72	1032	Mbarara City
Mbarara City	Nyakayojo HC III	jan	2018		0		0				0	0	0	Health Centre III	0		0	72	1032	72	1032	72	1032	Mbarara City
Mbarara City	Kamukuzi Division HC II	jul	2018	0	0		0				0	0	0	Health Centre II	0		0	72	1032	72	1032	72	1032	Mbarara City
Mbarara City	Biharwe (Nyabuhama) HC III	jul	2018	0	0		0				0	0	0	Health Centre III	0		0	72	1032	72	1032	72	1032	Mbarara City
Mbarara City	Nyamityobora HC II	jul	2018	0	0		0				0	0	0	Health Centre II	0		0	72	1032	72	1032	72	1032	Mbarara City
Mbarara City	Nyamitanga Govt HC III	jul	2018	0	0		0				0	0	0	Health Centre III	0		0	72	1032	72	1032	72	1032	Mbarara City
Mbarara City	Nyakayojo HC III	jul	2018	0	0		0				0	0	0	Health Centre III	0		0	72	1032	72	1032	72	1032	Mbarara City
Mbarara City	Rwemigyina HC II	jul	2018	0	0		0				0	0	0	Health Centre II	0		0	72	1032	72	1032	72	1032	Mbarara City
Mbarara City	Biharwe (Nyabuhama) HC III	jun	2018		0		0				0	0	0	Health Centre III	0		0	72	1032	72	1032	72	1032	Mbarara City
Mbarara City	Nyakayojo HC III	jun	2018		0		0				0	0	0	Health Centre III	0		0	72	1032	72	1032	72	1032	Mbarara City
Mbarara City	Nyamitanga Govt HC III	jun	2018		0		0				0	0	0	Health Centre III	0		0	72	1032	72	1032	72	1032	Mbarara City
Mbarara City	Nyamityobora HC II	jun	2018		0		0				0	0	0	Health Centre II	0		0	72	1032	72	1032	72	1032	Mbarara City
Mbarara City	Kamukuzi Division HC II	jun	2018		0		0				0	0	0	Health Centre II	0		0	72	1032	72	1032	72	1032	Mbarara City
Mbarara City	Rwemigyina HC II	jun	2018		0		0				0	0	0	Health Centre II	0		0	72	1032	72	1032	72	1032	Mbarara City
Mbarara City	Kamukuzi Division HC II	mar	2018	0	0		0				0	0	0	Health Centre II	0		0	72	1032	72	1032	72	1032	Mbarara City
Mbarara City	Nyakayojo HC III	mar	2018	0	0		0				0	0	0	Health Centre III	0		0	72	1032	72	1032	72	1032	Mbarara City
Mbarara City	Biharwe (Nyabuhama) HC III	mar	2018	0	0		0				0	0	0	Health Centre III	0		0	72	1032	72	1032	72	1032	Mbarara City
Mbarara City	Nyamitanga Govt HC III	mar	2018	0	0		0				0	0	0	Health Centre III	0		0	72	1032	72	1032	72	1032	Mbarara City
Mbarara City	Rwemigyina HC II	mar	2018	0	0		0				0	0	0	Health Centre II	0		0	72	1032	72	1032	72	1032	Mbarara City
Mbarara City	Nyamityobora HC II	mar	2018	0	0		0				0	0	0	Health Centre II	0		0	72	1032	72	1032	72	1032	Mbarara City
Mbarara City	Nyamityobora HC II	may	2018	0	0		0				0	0	0	Health Centre II	0		0	72	1032	72	1032	72	1032	Mbarara City
Mbarara City	Nyakayojo HC III	may	2018	0	0		0				0	0	0	Health Centre III	0		0	72	1032	72	1032	72	1032	Mbarara City
Mbarara City	Kamukuzi Division HC II	may	2018	0	0		0				0	0	0	Health Centre II	0		0	72	1032	72	1032	72	1032	Mbarara City
Mbarara City	Nyamitanga Govt HC III	may	2018	0	0		0				0	0	0	Health Centre III	0		0	72	1032	72	1032	72	1032	Mbarara City
Mbarara City	Biharwe (Nyabuhama) HC III	may	2018	0	0		0				0	0	0	Health Centre III	0		0	72	1032	72	1032	72	1032	Mbarara City
Mbarara City	Rwemigyina HC II	may	2018	0	0		0				0	0	0	Health Centre II	0		0	72	1032	72	1032	72	1032	Mbarara City
Mbarara City	Biharwe (Nyabuhama) HC III	nov	2018	1	0		0				1	1	0	Health Centre III	0		1	72	1032	72	1032	72	1032	Mbarara City
Mbarara City	Kamukuzi Division HC II	nov	2018	0	0		0				0	0	0	Health Centre II	0		0	72	1032	72	1032	72	1032	Mbarara City
Mbarara City	Nyamityobora HC II	nov	2018	0	0		0				0	0	0	Health Centre II	0		0	72	1032	72	1032	72	1032	Mbarara City
Mbarara City	Nyakayojo HC III	nov	2018	0	0		0				0	0	0	Health Centre III	0		0	72	1032	72	1032	72	1032	Mbarara City
Mbarara City	Rwemigyina HC II	nov	2018	0	0		0				0	0	0	Health Centre II	0		0	72	1032	72	1032	72	1032	Mbarara City
Mbarara City	Nyamitanga Govt HC III	nov	2018	0	0		0				0	0	0	Health Centre III	0		0	72	1032	72	1032	72	1032	Mbarara City
Mbarara City	Nyamityobora HC II	oct	2018		0		0				0	0	0	Health Centre II	0		0	72	1032	72	1032	72	1032	Mbarara City
Mbarara City	Biharwe (Nyabuhama) HC III	oct	2018		0		0				0	0	0	Health Centre III	0		0	72	1032	72	1032	72	1032	Mbarara City
Mbarara City	Nyamitanga Govt HC III	oct	2018		0		0				0	0	0	Health Centre III	0		0	72	1032	72	1032	72	1032	Mbarara City
Mbarara City	Kamukuzi Division HC II	oct	2018		0		0				0	0	0	Health Centre II	0		0	72	1032	72	1032	72	1032	Mbarara City
Mbarara City	Rwemigyina HC II	oct	2018		0		0				0	0	0	Health Centre II	0		0	72	1032	72	1032	72	1032	Mbarara City
Mbarara City	Nyakayojo HC III	oct	2018		0		0				0	0	0	Health Centre III	0		0	72	1032	72	1032	72	1032	Mbarara City
Mbarara City	Nyakayojo HC III	sep	2018	0	0		0				0	0	0	Health Centre III	0		0	72	1032	72	1032	72	1032	Mbarara City
Mbarara City	Biharwe (Nyabuhama) HC III	sep	2018	0	0		0				0	0	0	Health Centre III	0		0	72	1032	72	1032	72	1032	Mbarara City
Mbarara City	Rwemigyina HC II	sep	2018	0	0		0				0	0	0	Health Centre II	0		0	72	1032	72	1032	72	1032	Mbarara City
Mbarara City	Nyamityobora HC II	sep	2018	0	0		0				0	0	0	Health Centre II	0		0	72	1032	72	1032	72	1032	Mbarara City
Mbarara City	Nyamitanga Govt HC III	sep	2018	0	0		0				0	0	0	Health Centre III	0		0	72	1032	72	1032	72	1032	Mbarara City
Mbarara City	Kamukuzi Division HC II	sep	2018	0	0		0				0	0	0	Health Centre II	0		0	72	1032	72	1032	72	1032	Mbarara City
Mbarara City	Biharwe (Nyabuhama) HC III	apr	2019		0		0				0	0	0	Health Centre III	0		0	72	1032	72	1032	72	1032	Mbarara City
Mbarara City	Nyamitanga Govt HC III	apr	2019		0		0				0	0	0	Health Centre III	0		0	72	1032	72	1032	72	1032	Mbarara City
Mbarara City	Rwemigyina HC II	apr	2019		0		0				0	0	0	Health Centre II	0		0	72	1032	72	1032	72	1032	Mbarara City
Mbarara City	Kamukuzi Division HC II	apr	2019		0		0				0	0	0	Health Centre II	0		0	72	1032	72	1032	72	1032	Mbarara City
Mbarara City	Nyamityobora HC II	apr	2019		0		0				0	0	0	Health Centre II	0		0	72	1032	72	1032	72	1032	Mbarara City
Mbarara City	Nyakayojo HC III	apr	2019		0		0				0	0	0	Health Centre III	0		0	72	1032	72	1032	72	1032	Mbarara City
Mbarara City	Biharwe (Nyabuhama) HC III	aug	2019		0		0				0	0	0	Health Centre III	0		0	72	1032	72	1032	72	1032	Mbarara City
Mbarara City	Nyamitanga Govt HC III	aug	2019		0		0				0	0	0	Health Centre III	0		0	72	1032	72	1032	72	1032	Mbarara City
Mbarara City	Nyamityobora HC II	aug	2019		0		0				0	0	0	Health Centre II	0		0	72	1032	72	1032	72	1032	Mbarara City
Mbarara City	Nyakayojo HC III	aug	2019		0		0				0	0	0	Health Centre III	0		0	72	1032	72	1032	72	1032	Mbarara City
Mbarara City	Rwemigyina HC II	aug	2019		0		0				0	0	0	Health Centre II	0		0	72	1032	72	1032	72	1032	Mbarara City
Mbarara City	Kamukuzi Division HC II	aug	2019		0		0				0	0	0	Health Centre II	0		0	72	1032	72	1032	72	1032	Mbarara City
Mbarara City	Rwemigyina HC II	dec	2019		0		0				0	0	0	Health Centre II	0		0	72	1032	72	1032	72	1032	Mbarara City
Mbarara City	Nyamitanga Govt HC III	dec	2019		0		0				0	0	0	Health Centre III	0		0	72	1032	72	1032	72	1032	Mbarara City
Mbarara City	Nyakayojo HC III	dec	2019		0		0				0	0	0	Health Centre III	0		0	72	1032	72	1032	72	1032	Mbarara City
Mbarara City	Kamukuzi Division HC II	dec	2019		0		0				0	0	0	Health Centre II	0		0	72	1032	72	1032	72	1032	Mbarara City
Mbarara City	Biharwe (Nyabuhama) HC III	dec	2019		0		0				0	0	0	Health Centre III	0		0	72	1032	72	1032	72	1032	Mbarara City
Mbarara City	Nyamityobora HC II	dec	2019		0		0				0	0	0	Health Centre II	0		0	72	1032	72	1032	72	1032	Mbarara City
Mbarara City	Nyamitanga Govt HC III	feb	2019		0		0				0	0	0	Health Centre III	0		0	72	1032	72	1032	72	1032	Mbarara City
Mbarara City	Nyamityobora HC II	feb	2019		0		0				0	0	0	Health Centre II	0		0	72	1032	72	1032	72	1032	Mbarara City
Mbarara City	Kamukuzi Division HC II	feb	2019		0		0				0	0	0	Health Centre II	0		0	72	1032	72	1032	72	1032	Mbarara City
Mbarara City	Rwemigyina HC II	feb	2019		0		0				0	0	0	Health Centre II	0		0	72	1032	72	1032	72	1032	Mbarara City
Mbarara City	Nyakayojo HC III	feb	2019		0		0				0	0	0	Health Centre III	0		0	72	1032	72	1032	72	1032	Mbarara City
Mbarara City	Biharwe (Nyabuhama) HC III	feb	2019		0		0				0	0	0	Health Centre III	0		0	72	1032	72	1032	72	1032	Mbarara City
Mbarara City	Nyamityobora HC II	jan	2019		0		0				0	0	0	Health Centre II	0		0	72	1032	72	1032	72	1032	Mbarara City
Mbarara City	Nyamitanga Govt HC III	jan	2019		0		0				0	0	0	Health Centre III	0		0	72	1032	72	1032	72	1032	Mbarara City
Mbarara City	Kamukuzi Division HC II	jan	2019		0		0				0	0	0	Health Centre II	0		0	72	1032	72	1032	72	1032	Mbarara City
Mbarara City	Biharwe (Nyabuhama) HC III	jan	2019		0		0				0	0	0	Health Centre III	0		0	72	1032	72	1032	72	1032	Mbarara City
Mbarara City	Rwemigyina HC II	jan	2019		0		0				0	0	0	Health Centre II	0		0	72	1032	72	1032	72	1032	Mbarara City
Mbarara City	Nyakayojo HC III	jan	2019		0		0				0	0	0	Health Centre III	0		0	72	1032	72	1032	72	1032	Mbarara City
Mbarara City	Nyakayojo HC III	jul	2019	0	0		0				0	0	0	Health Centre III	0		0	72	1032	72	1032	72	1032	Mbarara City
Mbarara City	Nyamitanga Govt HC III	jul	2019	0	0		0				0	0	0	Health Centre III	0		0	72	1032	72	1032	72	1032	Mbarara City
Mbarara City	Biharwe (Nyabuhama) HC III	jul	2019	0	0		0				0	0	0	Health Centre III	0		0	72	1032	72	1032	72	1032	Mbarara City
Mbarara City	Kamukuzi Division HC II	jul	2019	0	0		0				0	0	0	Health Centre II	0		0	72	1032	72	1032	72	1032	Mbarara City
Mbarara City	Rwemigyina HC II	jul	2019	0	0		0				0	0	0	Health Centre II	0		0	72	1032	72	1032	72	1032	Mbarara City
Mbarara City	Nyamityobora HC II	jul	2019	0	0		0				0	0	0	Health Centre II	0		0	72	1032	72	1032	72	1032	Mbarara City
Mbarara City	Nyamitanga Govt HC III	jun	2019		0		0				0	0	0	Health Centre III	0		0	72	1032	72	1032	72	1032	Mbarara City
Mbarara City	Rwemigyina HC II	jun	2019		0		0				0	0	0	Health Centre II	0		0	72	1032	72	1032	72	1032	Mbarara City
Mbarara City	Nyakayojo HC III	jun	2019		0		0				0	0	0	Health Centre III	0		0	72	1032	72	1032	72	1032	Mbarara City
Mbarara City	Biharwe (Nyabuhama) HC III	jun	2019		0		0				0	0	0	Health Centre III	0		0	72	1032	72	1032	72	1032	Mbarara City
Mbarara City	Kamukuzi Division HC II	jun	2019		0		0				0	0	0	Health Centre II	0		0	72	1032	72	1032	72	1032	Mbarara City
Mbarara City	Nyamityobora HC II	jun	2019		0		0				0	0	0	Health Centre II	0		0	72	1032	72	1032	72	1032	Mbarara City
Mbarara City	Biharwe (Nyabuhama) HC III	mar	2019	0	0		0				0	0	0	Health Centre III	0		0	72	1032	72	1032	72	1032	Mbarara City
Mbarara City	Nyakayojo HC III	mar	2019	0	0		0				0	0	0	Health Centre III	0		0	72	1032	72	1032	72	1032	Mbarara City
Mbarara City	Rwemigyina HC II	mar	2019	0	0		0				0	0	0	Health Centre II	0		0	72	1032	72	1032	72	1032	Mbarara City
Mbarara City	Nyamityobora HC II	mar	2019	0	0		0				0	0	0	Health Centre II	0		0	72	1032	72	1032	72	1032	Mbarara City
Mbarara City	Kamukuzi Division HC II	mar	2019	0	0		0				0	0	0	Health Centre II	0		0	72	1032	72	1032	72	1032	Mbarara City
Mbarara City	Nyamitanga Govt HC III	mar	2019	0	0		0				0	0	0	Health Centre III	0		0	72	1032	72	1032	72	1032	Mbarara City
Mbarara City	Nyamityobora HC II	may	2019	0	0		0				0	0	0	Health Centre II	0		0	72	1032	72	1032	72	1032	Mbarara City
Mbarara City	Biharwe (Nyabuhama) HC III	may	2019	0	0		0				0	0	0	Health Centre III	0		0	72	1032	72	1032	72	1032	Mbarara City
Mbarara City	Kamukuzi Division HC II	may	2019	0	0		0				0	0	0	Health Centre II	0		0	72	1032	72	1032	72	1032	Mbarara City
Mbarara City	Rwemigyina HC II	may	2019	0	0		0				0	0	0	Health Centre II	0		0	72	1032	72	1032	72	1032	Mbarara City
Mbarara City	Nyamitanga Govt HC III	may	2019	0	0		0				0	0	0	Health Centre III	0		0	72	1032	72	1032	72	1032	Mbarara City
Mbarara City	Nyakayojo HC III	may	2019	0	0		0				0	0	0	Health Centre III	0		0	72	1032	72	1032	72	1032	Mbarara City
Mbarara City	Nyakayojo HC III	nov	2019	0	0		0				0	0	0	Health Centre III	0		0	72	1032	72	1032	72	1032	Mbarara City
Mbarara City	Biharwe (Nyabuhama) HC III	nov	2019	0	0		0				0	0	0	Health Centre III	0		0	72	1032	72	1032	72	1032	Mbarara City
Mbarara City	Nyamitanga Govt HC III	nov	2019	0	0		0				0	0	0	Health Centre III	0		0	72	1032	72	1032	72	1032	Mbarara City
Mbarara City	Rwemigyina HC II	nov	2019	0	0		0				0	0	0	Health Centre II	0		0	72	1032	72	1032	72	1032	Mbarara City
Mbarara City	Nyamityobora HC II	nov	2019	0	0		0				0	0	0	Health Centre II	0		0	72	1032	72	1032	72	1032	Mbarara City
Mbarara City	Kamukuzi Division HC II	nov	2019	0	0		0				0	0	0	Health Centre II	0		0	72	1032	72	1032	72	1032	Mbarara City
Mbarara City	Nyamitanga Govt HC III	oct	2019		0		0				0	0	0	Health Centre III	0		0	72	1032	72	1032	72	1032	Mbarara City
Mbarara City	Rwemigyina HC II	oct	2019		0		0				0	0	0	Health Centre II	0		0	72	1032	72	1032	72	1032	Mbarara City
Mbarara City	Biharwe (Nyabuhama) HC III	oct	2019		0		0				0	0	0	Health Centre III	0		0	72	1032	72	1032	72	1032	Mbarara City
Mbarara City	Nyamityobora HC II	oct	2019		0		0				0	0	0	Health Centre II	0		0	72	1032	72	1032	72	1032	Mbarara City
Mbarara City	Kamukuzi Division HC II	oct	2019		0		0				0	0	0	Health Centre II	0		0	72	1032	72	1032	72	1032	Mbarara City
Mbarara City	Nyakayojo HC III	oct	2019		0		0				0	0	0	Health Centre III	0		0	72	1032	72	1032	72	1032	Mbarara City
Mbarara City	Nyakayojo HC III	sep	2019	0	0		0				0	0	0	Health Centre III	0		0	72	1032	72	1032	72	1032	Mbarara City
Mbarara City	Biharwe (Nyabuhama) HC III	sep	2019	0	0		0				0	0	0	Health Centre III	0		0	72	1032	72	1032	72	1032	Mbarara City
Mbarara City	Nyamitanga Govt HC III	sep	2019	0	0		0				0	0	0	Health Centre III	0		0	72	1032	72	1032	72	1032	Mbarara City
Mbarara City	Kamukuzi Division HC II	sep	2019	0	0		0				0	0	0	Health Centre II	0		0	72	1032	72	1032	72	1032	Mbarara City
Mbarara City	Nyamityobora HC II	sep	2019	0	0		0				0	0	0	Health Centre II	0		0	72	1032	72	1032	72	1032	Mbarara City
Mbarara City	Rwemigyina HC II	sep	2019	0	0		0				0	0	0	Health Centre II	0		0	72	1032	72	1032	72	1032	Mbarara City
Mbarara City	Nyamityobora HC II	apr	2020	0	0	0		0	0	0	0	0	0	Health Centre II	0	0	0	72	1032	72	1032	72	1032	Mbarara City
Mbarara City	Kamukuzi Division HC II	apr	2020	0	0	0		0	0	0	0	0	0	Health Centre II	0	0	0	72	1032	72	1032	72	1032	Mbarara City
Mbarara City	Nyakayojo HC III	apr	2020	0	0	0		0	0	0	0	0	0	Health Centre III	0	0	0	72	1032	72	1032	72	1032	Mbarara City
Mbarara City	Nyamitanga Govt HC III	apr	2020	0	0	0		0	0	0	0	0	0	Health Centre III	0	0	0	72	1032	72	1032	72	1032	Mbarara City
Mbarara City	Biharwe (Nyabuhama) HC III	apr	2020	0	3	0		0	0	0	3	3	0	Health Centre III	0	0	3	72	1032	72	1032	72	1032	Mbarara City
Mbarara City	Rwemigyina HC II	apr	2020	0	0	0		0	0	0	0	0	0	Health Centre II	0	0	0	72	1032	72	1032	72	1032	Mbarara City
Mbarara City	Nyakayojo HC III	aug	2020	0	0	0		0	0	0	0	0	0	Health Centre III	0	0	0	72	1032	72	1032	72	1032	Mbarara City
Mbarara City	Biharwe (Nyabuhama) HC III	aug	2020	0	0	0		0	0	0	0	0	0	Health Centre III	0	0	0	72	1032	72	1032	72	1032	Mbarara City
Mbarara City	Rwemigyina HC II	aug	2020	0	0	0		0	0	0	0	0	0	Health Centre II	0	0	0	72	1032	72	1032	72	1032	Mbarara City
Mbarara City	Nyamityobora HC II	aug	2020	0	0	0		0	0	0	0	0	0	Health Centre II	0	0	0	72	1032	72	1032	72	1032	Mbarara City
Mbarara City	Kamukuzi Division HC II	aug	2020	0	0	0		0	0	0	0	0	0	Health Centre II	0	0	0	72	1032	72	1032	72	1032	Mbarara City
Mbarara City	Nyamitanga Govt HC III	aug	2020	0	2	0		0	0	0	2	2	0	Health Centre III	0	0	2	72	1032	72	1032	72	1032	Mbarara City
Mbarara City	Nyamityobora HC II	dec	2020	0	0	0		0	0	0	0	0	0	Health Centre II	0	0	0	72	1032	72	1032	72	1032	Mbarara City
Mbarara City	Kamukuzi Division HC II	dec	2020	0	0	0		0	0	0	0	0	0	Health Centre II	0	0	0	72	1032	72	1032	72	1032	Mbarara City
Mbarara City	Rwemigyina HC II	dec	2020	0	0	0		0	0	0	0	0	0	Health Centre II	0	0	0	72	1032	72	1032	72	1032	Mbarara City
Mbarara City	Biharwe (Nyabuhama) HC III	dec	2020	0	0	0		0	0	0	0	0	0	Health Centre III	0	0	0	72	1032	72	1032	72	1032	Mbarara City
Mbarara City	Nyakayojo HC III	dec	2020	0	0	0		0	0	0	0	0	0	Health Centre III	0	0	0	72	1032	72	1032	72	1032	Mbarara City
Mbarara City	Nyamitanga Govt HC III	dec	2020	0	1	0		0	0	0	1	1	0	Health Centre III	0	0	1	72	1032	72	1032	72	1032	Mbarara City
Mbarara City	Nyakayojo HC III	feb	2020	0	0	0		0	0	0	0	0	0	Health Centre III	0	0	0	72	1032	72	1032	72	1032	Mbarara City
Mbarara City	Nyamitanga Govt HC III	feb	2020	0	0	0		0	0	0	0	0	0	Health Centre III	0	0	0	72	1032	72	1032	72	1032	Mbarara City
Mbarara City	Biharwe (Nyabuhama) HC III	feb	2020	0	0	0		0	0	0	0	0	0	Health Centre III	0	0	0	72	1032	72	1032	72	1032	Mbarara City
Mbarara City	Kamukuzi Division HC II	feb	2020	0	0	0		0	0	0	0	0	0	Health Centre II	0	0	0	72	1032	72	1032	72	1032	Mbarara City
Mbarara City	Rwemigyina HC II	feb	2020	0	0	0		0	0	0	0	0	0	Health Centre II	0	0	0	72	1032	72	1032	72	1032	Mbarara City
Mbarara City	Nyamityobora HC II	feb	2020	0	0	0		0	0	0	0	0	0	Health Centre II	0	0	0	72	1032	72	1032	72	1032	Mbarara City
Mbarara City	Nyamityobora HC II	jan	2020	0	0	0		0	0	0	0	0	0	Health Centre II	0	0	0	72	1032	72	1032	72	1032	Mbarara City
Mbarara City	Kamukuzi Division HC II	jan	2020	0	1	0		0	0	0	1	1	0	Health Centre II	0	0	1	72	1032	72	1032	72	1032	Mbarara City
Mbarara City	Rwemigyina HC II	jan	2020	0	0	0		0	0	0	0	0	0	Health Centre II	0	0	0	72	1032	72	1032	72	1032	Mbarara City
Mbarara City	Nyakayojo HC III	jan	2020	0	0	0		0	0	0	0	0	0	Health Centre III	0	0	0	72	1032	72	1032	72	1032	Mbarara City
Mbarara City	Biharwe (Nyabuhama) HC III	jan	2020	0	1	0		0	0	0	1	1	0	Health Centre III	0	0	1	72	1032	72	1032	72	1032	Mbarara City
Mbarara City	Nyamitanga Govt HC III	jan	2020	0	1	0		0	0	0	1	1	0	Health Centre III	0	0	1	72	1032	72	1032	72	1032	Mbarara City
Mbarara City	Nyamitanga Govt HC III	jul	2020	0	1	0		0	0	0	1	1	0	Health Centre III	0	0	1	72	1032	72	1032	72	1032	Mbarara City
Mbarara City	Kamukuzi Division HC II	jul	2020	0	0	0		0	0	0	0	0	0	Health Centre II	0	0	0	72	1032	72	1032	72	1032	Mbarara City
Mbarara City	Biharwe (Nyabuhama) HC III	jul	2020	0	0	0		0	0	0	0	0	0	Health Centre III	0	0	0	72	1032	72	1032	72	1032	Mbarara City
Mbarara City	Rwemigyina HC II	jul	2020	0	0	0		0	0	0	0	0	0	Health Centre II	0	0	0	72	1032	72	1032	72	1032	Mbarara City
Mbarara City	Nyamityobora HC II	jul	2020	0	0	0		0	0	0	0	0	0	Health Centre II	0	0	0	72	1032	72	1032	72	1032	Mbarara City
Mbarara City	Nyakayojo HC III	jul	2020	0	0	0		0	0	0	0	0	0	Health Centre III	0	0	0	72	1032	72	1032	72	1032	Mbarara City
Mbarara City	Nyamitanga Govt HC III	jun	2020	0	1	0		0	0	0	1	1	0	Health Centre III	0	0	1	72	1032	72	1032	72	1032	Mbarara City
Mbarara City	Rwemigyina HC II	jun	2020	0	0	0		0	0	0	0	0	0	Health Centre II	0	0	0	72	1032	72	1032	72	1032	Mbarara City
Mbarara City	Biharwe (Nyabuhama) HC III	jun	2020	0	0	0		0	0	0	0	0	0	Health Centre III	0	0	0	72	1032	72	1032	72	1032	Mbarara City
Mbarara City	Kamukuzi Division HC II	jun	2020	0	0	0		0	0	0	0	0	0	Health Centre II	0	0	0	72	1032	72	1032	72	1032	Mbarara City
Mbarara City	Nyamityobora HC II	jun	2020	0	0	0		0	0	0	0	0	0	Health Centre II	0	0	0	72	1032	72	1032	72	1032	Mbarara City
Mbarara City	Nyakayojo HC III	jun	2020	0	0	0		0	0	0	0	0	0	Health Centre III	0	0	0	72	1032	72	1032	72	1032	Mbarara City
Mbarara City	Nyamityobora HC II	mar	2020	0	0	0		0	0	0	0	0	0	Health Centre II	0	0	0	72	1032	72	1032	72	1032	Mbarara City
Mbarara City	Biharwe (Nyabuhama) HC III	mar	2020	0	1	0		0	0	0	1	1	0	Health Centre III	0	0	1	72	1032	72	1032	72	1032	Mbarara City
Mbarara City	Nyakayojo HC III	mar	2020	0	1	0		0	0	0	1	1	0	Health Centre III	0	0	1	72	1032	72	1032	72	1032	Mbarara City
Mbarara City	Rwemigyina HC II	mar	2020	0	0	0		0	0	0	0	0	0	Health Centre II	0	0	0	72	1032	72	1032	72	1032	Mbarara City
Mbarara City	Kamukuzi Division HC II	mar	2020	0	0	0		0	0	0	0	0	0	Health Centre II	0	0	0	72	1032	72	1032	72	1032	Mbarara City
Mbarara City	Nyamitanga Govt HC III	mar	2020	0	3	0		0	0	0	3	3	0	Health Centre III	0	0	3	72	1032	72	1032	72	1032	Mbarara City
Mbarara City	Rwemigyina HC II	may	2020	0	0	0		0	0	0	0	0	0	Health Centre II	0	0	0	72	1032	72	1032	72	1032	Mbarara City
Mbarara City	Nyamitanga Govt HC III	may	2020	0	0	0		0	0	0	0	0	0	Health Centre III	0	0	0	72	1032	72	1032	72	1032	Mbarara City
Mbarara City	Kamukuzi Division HC II	may	2020	0	0	0		0	0	0	0	0	0	Health Centre II	0	0	0	72	1032	72	1032	72	1032	Mbarara City
Mbarara City	Nyamityobora HC II	may	2020	0	0	0		0	0	0	0	0	0	Health Centre II	0	0	0	72	1032	72	1032	72	1032	Mbarara City
Mbarara City	Biharwe (Nyabuhama) HC III	may	2020	0	0	0		0	0	0	0	0	0	Health Centre III	0	0	0	72	1032	72	1032	72	1032	Mbarara City
Mbarara City	Nyakayojo HC III	may	2020	0	0	0		0	0	0	0	0	0	Health Centre III	0	0	0	72	1032	72	1032	72	1032	Mbarara City
Mbarara City	Rwemigyina HC II	nov	2020	0	0	0		0	0	0	0	0	0	Health Centre II	0	0	0	72	1032	72	1032	72	1032	Mbarara City
Mbarara City	Biharwe (Nyabuhama) HC III	nov	2020	0	0	0		0	0	0	0	0	0	Health Centre III	0	0	0	72	1032	72	1032	72	1032	Mbarara City
Mbarara City	Nyamityobora HC II	nov	2020	0	0	0		0	0	0	0	0	0	Health Centre II	0	0	0	72	1032	72	1032	72	1032	Mbarara City
Mbarara City	Nyakayojo HC III	nov	2020	0	0	0		0	0	0	0	0	0	Health Centre III	0	0	0	72	1032	72	1032	72	1032	Mbarara City
Mbarara City	Nyamitanga Govt HC III	nov	2020	0	0	1		0	0	0	0	0	0	Health Centre III	0	0	0	72	1032	72	1032	72	1032	Mbarara City
Mbarara City	Kamukuzi Division HC II	nov	2020	0	0	0		0	0	0	0	0	0	Health Centre II	0	0	0	72	1032	72	1032	72	1032	Mbarara City
Mbarara City	Nyamitanga Govt HC III	oct	2020	0	0	0		0	0	0	0	0	0	Health Centre III	0	0	0	72	1032	72	1032	72	1032	Mbarara City
Mbarara City	Nyamityobora HC II	oct	2020	0	0	0		0	0	0	0	0	0	Health Centre II	0	0	0	72	1032	72	1032	72	1032	Mbarara City
Mbarara City	Biharwe (Nyabuhama) HC III	oct	2020	0	0	0		0	0	0	0	0	0	Health Centre III	0	0	0	72	1032	72	1032	72	1032	Mbarara City
Mbarara City	Kamukuzi Division HC II	oct	2020	0	0	0		0	0	0	0	0	0	Health Centre II	0	0	0	72	1032	72	1032	72	1032	Mbarara City
Mbarara City	Rwemigyina HC II	oct	2020	0	0	0		0	0	0	0	0	0	Health Centre II	0	0	0	72	1032	72	1032	72	1032	Mbarara City
Mbarara City	Nyakayojo HC III	oct	2020	0	0	0		0	0	0	0	0	0	Health Centre III	0	0	0	72	1032	72	1032	72	1032	Mbarara City
Mbarara City	Nyakayojo HC III	sep	2020	0	0	0			0	0	0	0	0	Health Centre III	0	0	0	72	1032	72	1032	72	1032	Mbarara City
Mbarara City	Nyamityobora HC II	sep	2020	0	0	0			0	0	0	0	0	Health Centre II	0	0	0	72	1032	72	1032	72	1032	Mbarara City
Mbarara City	Kamukuzi Division HC II	sep	2020	0	0	0			0	0	0	0	0	Health Centre II	0	0	0	72	1032	72	1032	72	1032	Mbarara City
Mbarara City	Biharwe (Nyabuhama) HC III	sep	2020	0	1	1			0	0	1	1	0	Health Centre III	0	0	1	72	1032	72	1032	72	1032	Mbarara City
Mbarara City	Rwemigyina HC II	sep	2020	0	0	0			0	0	0	0	0	Health Centre II	0	0	0	72	1032	72	1032	72	1032	Mbarara City
Mbarara City	Nyamitanga Govt HC III	sep	2020	0	0	0			0	0	0	0	0	Health Centre III	0	0	0	72	1032	72	1032	72	1032	Mbarara City
Mbarara City	Rwemigyina HC II	apr	2021	0	0	0		0	0	0	0	0	0	Health Centre II	0	0	0	72	1032	72	1032	72	1032	Mbarara City
Mbarara City	Nyamitanga Govt HC III	apr	2021	0	2	0		0	0	0	2	2	0	Health Centre III	0	0	2	72	1032	72	1032	72	1032	Mbarara City
Mbarara City	Kamukuzi Division HC II	apr	2021	0	1	0		0	0	0	1	1	0	Health Centre II	0	0	1	72	1032	72	1032	72	1032	Mbarara City
Mbarara City	Biharwe (Nyabuhama) HC III	apr	2021	0	0	0		0	0	0	0	0	0	Health Centre III	0	0	0	72	1032	72	1032	72	1032	Mbarara City
Mbarara City	Nyakayojo HC III	apr	2021	0	0	0		0	0	0	0	0	0	Health Centre III	0	0	0	72	1032	72	1032	72	1032	Mbarara City
Mbarara City	Nyamityobora HC II	apr	2021	0	1	0		0	0	0	1	1	0	Health Centre II	0	0	1	72	1032	72	1032	72	1032	Mbarara City
Mbarara City	Kamukuzi Division HC II	aug	2021	0	0	0		0	0	0	0	0	0	Health Centre II	0	0	0	72	1032	72	1032	72	1032	Mbarara City
Mbarara City	Nyamitanga Govt HC III	aug	2021	0	1	0		0	0	0	1	1	0	Health Centre III	0	0	1	72	1032	72	1032	72	1032	Mbarara City
Mbarara City	Nyakayojo HC III	aug	2021	0	0	0		0	0	0	0	0	0	Health Centre III	0	0	0	72	1032	72	1032	72	1032	Mbarara City
Mbarara City	Biharwe (Nyabuhama) HC III	aug	2021	0	0	0		0	0	0	0	0	0	Health Centre III	0	0	0	72	1032	72	1032	72	1032	Mbarara City
Mbarara City	Nyamityobora HC II	aug	2021	0	0	0		0	0	0	0	0	0	Health Centre II	0	0	0	72	1032	72	1032	72	1032	Mbarara City
Mbarara City	Rwemigyina HC II	aug	2021	0	2	0		0	0	0	2	2	0	Health Centre II	0	0	2	72	1032	72	1032	72	1032	Mbarara City
Mbarara City	Nyamityobora HC II	dec	2021	0	1	0		0	0	0	1	1	0	Health Centre II	0	0	1	72	1032	72	1032	72	1032	Mbarara City
Mbarara City	Rwemigyina HC II	dec	2021	0	1	0		0	0	0	1	1	0	Health Centre II	0	0	1	72	1032	72	1032	72	1032	Mbarara City
Mbarara City	Kamukuzi Division HC II	dec	2021	0	0	0		0	0	0	0	0	0	Health Centre II	0	0	0	72	1032	72	1032	72	1032	Mbarara City
Mbarara City	Nyamitanga Govt HC III	dec	2021	0	0	0		0	0	0	0	0	0	Health Centre III	0	0	0	72	1032	72	1032	72	1032	Mbarara City
Mbarara City	Nyakayojo HC III	dec	2021	0	0	0		0	0	0	0	0	0	Health Centre III	0	0	0	72	1032	72	1032	72	1032	Mbarara City
Mbarara City	Biharwe (Nyabuhama) HC III	dec	2021	0	0	0		0	0	0	0	0	0	Health Centre III	0	0	0	72	1032	72	1032	72	1032	Mbarara City
Mbarara City	Nyamityobora HC II	feb	2021	0	2	0		0	0	0	2	2	0	Health Centre II	0	0	2	72	1032	72	1032	72	1032	Mbarara City
Mbarara City	Biharwe (Nyabuhama) HC III	feb	2021	0	1	0		0	0	0	1	1	0	Health Centre III	0	0	1	72	1032	72	1032	72	1032	Mbarara City
Mbarara City	Kamukuzi Division HC II	feb	2021	0	1	0		0	0	0	1	1	0	Health Centre II	0	0	1	72	1032	72	1032	72	1032	Mbarara City
Mbarara City	Rwemigyina HC II	feb	2021	0	0	0		0	0	0	0	0	0	Health Centre II	0	0	0	72	1032	72	1032	72	1032	Mbarara City
Mbarara City	Nyakayojo HC III	feb	2021	0	0	0		0	0	0	0	0	0	Health Centre III	0	0	0	72	1032	72	1032	72	1032	Mbarara City
Mbarara City	Nyamitanga Govt HC III	feb	2021	0	0	0		0	0	0	0	0	0	Health Centre III	0	0	0	72	1032	72	1032	72	1032	Mbarara City
Mbarara City	Nyamitanga Govt HC III	jan	2021	0	1	0		0	0	0	1	1	0	Health Centre III	0	0	1	72	1032	72	1032	72	1032	Mbarara City
Mbarara City	Nyamityobora HC II	jan	2021	0	0	0		0	0	0	0	0	0	Health Centre II	0	0	0	72	1032	72	1032	72	1032	Mbarara City
Mbarara City	Biharwe (Nyabuhama) HC III	jan	2021	0	0	0		0	0	0	0	0	0	Health Centre III	0	0	0	72	1032	72	1032	72	1032	Mbarara City
Mbarara City	Rwemigyina HC II	jan	2021	0	0	0		0	0	0	0	0	0	Health Centre II	0	0	0	72	1032	72	1032	72	1032	Mbarara City
Mbarara City	Kamukuzi Division HC II	jan	2021	0	0	0		0	0	0	0	0	0	Health Centre II	0	0	0	72	1032	72	1032	72	1032	Mbarara City
Mbarara City	Nyakayojo HC III	jan	2021	0	0	0		0	0	0	0	0	0	Health Centre III	0	0	0	72	1032	72	1032	72	1032	Mbarara City
Mbarara City	Nyakayojo HC III	jul	2021	0	0	0		0	0	0	0	0	0	Health Centre III	0	0	0	72	1032	72	1032	72	1032	Mbarara City
Mbarara City	Nyamitanga Govt HC III	jul	2021	0	0	2		0	0	0	0	0	0	Health Centre III	0	0	0	72	1032	72	1032	72	1032	Mbarara City
Mbarara City	Biharwe (Nyabuhama) HC III	jul	2021	0	0	0		0	0	0	0	0	0	Health Centre III	0	0	0	72	1032	72	1032	72	1032	Mbarara City
Mbarara City	Nyamityobora HC II	jul	2021	0	0	0		0	0	0	0	0	0	Health Centre II	0	0	0	72	1032	72	1032	72	1032	Mbarara City
Mbarara City	Rwemigyina HC II	jul	2021	0	0	0		0	0	0	0	0	0	Health Centre II	0	0	0	72	1032	72	1032	72	1032	Mbarara City
Mbarara City	Kamukuzi Division HC II	jul	2021	1	1	0		0	0	0	2	2	0	Health Centre II	0	0	2	72	1032	72	1032	72	1032	Mbarara City
Mbarara City	Nyamityobora HC II	jun	2021	0	1	0		0	0	0	1	1	0	Health Centre II	0	0	1	72	1032	72	1032	72	1032	Mbarara City
Mbarara City	Nyakayojo HC III	jun	2021	0	1	0		0	0	0	1	1	0	Health Centre III	0	0	1	72	1032	72	1032	72	1032	Mbarara City
Mbarara City	Kamukuzi Division HC II	jun	2021	0	1	0		0	0	0	1	1	0	Health Centre II	0	0	1	72	1032	72	1032	72	1032	Mbarara City
Mbarara City	Rwemigyina HC II	jun	2021	0	1	0		0	0	0	1	1	0	Health Centre II	0	0	1	72	1032	72	1032	72	1032	Mbarara City
Mbarara City	Nyamitanga Govt HC III	jun	2021	0	1	2		0	0	0	1	1	0	Health Centre III	0	0	1	72	1032	72	1032	72	1032	Mbarara City
Mbarara City	Biharwe (Nyabuhama) HC III	jun	2021	0	0	0		0	0	0	0	0	0	Health Centre III	0	0	0	72	1032	72	1032	72	1032	Mbarara City
Mbarara City	Kamukuzi Division HC II	mar	2021	0	0	0		0	0	0	0	0	0	Health Centre II	0	0	0	72	1032	72	1032	72	1032	Mbarara City
Mbarara City	Biharwe (Nyabuhama) HC III	mar	2021	0	0	0		0	0	0	0	0	0	Health Centre III	0	0	0	72	1032	72	1032	72	1032	Mbarara City
Mbarara City	Nyamitanga Govt HC III	mar	2021	0	0	0		0	0	0	0	0	0	Health Centre III	0	0	0	72	1032	72	1032	72	1032	Mbarara City
Mbarara City	Rwemigyina HC II	mar	2021	0	0	0		0	0	0	0	0	0	Health Centre II	0	0	0	72	1032	72	1032	72	1032	Mbarara City
Mbarara City	Nyamityobora HC II	mar	2021	0	0	0		0	0	0	0	0	0	Health Centre II	0	0	0	72	1032	72	1032	72	1032	Mbarara City
Mbarara City	Nyakayojo HC III	mar	2021	0	0	0		0	0	0	0	0	0	Health Centre III	0	0	0	72	1032	72	1032	72	1032	Mbarara City
Mbarara City	Rwemigyina HC II	may	2021	0	2	1		0	0	0	2	2	0	Health Centre II	0	0	2	72	1032	72	1032	72	1032	Mbarara City
Mbarara City	Kamukuzi Division HC II	may	2021	0	0	0		0	0	0	0	0	0	Health Centre II	0	0	0	72	1032	72	1032	72	1032	Mbarara City
Mbarara City	Biharwe (Nyabuhama) HC III	may	2021	0	1	0		0	0	0	1	1	0	Health Centre III	0	0	1	72	1032	72	1032	72	1032	Mbarara City
Mbarara City	Nyamityobora HC II	may	2021	0	0	0		0	0	0	0	0	0	Health Centre II	0	0	0	72	1032	72	1032	72	1032	Mbarara City
Mbarara City	Nyamitanga Govt HC III	may	2021	0	1	0		0	0	0	1	1	0	Health Centre III	0	0	1	72	1032	72	1032	72	1032	Mbarara City
Mbarara City	Nyakayojo HC III	may	2021	0	0	0		0	0	0	0	0	0	Health Centre III	0	0	0	72	1032	72	1032	72	1032	Mbarara City
Mbarara City	Nyamitanga Govt HC III	nov	2021	0	0	0		0	0	0	0	0	0	Health Centre III	0	0	0	72	1032	72	1032	72	1032	Mbarara City
Mbarara City	Biharwe (Nyabuhama) HC III	nov	2021	0	0	0		0	0	0	0	0	0	Health Centre III	0	0	0	72	1032	72	1032	72	1032	Mbarara City
Mbarara City	Rwemigyina HC II	nov	2021	0	0	0		0	0	0	0	0	0	Health Centre II	0	0	0	72	1032	72	1032	72	1032	Mbarara City
Mbarara City	Nyamityobora HC II	nov	2021	0	0	0		0	0	0	0	0	0	Health Centre II	0	0	0	72	1032	72	1032	72	1032	Mbarara City
Mbarara City	Kamukuzi Division HC II	nov	2021	0	2	0		0	0	0	2	2	0	Health Centre II	0	0	2	72	1032	72	1032	72	1032	Mbarara City
Mbarara City	Nyakayojo HC III	nov	2021	0	0	0		0	0	0	0	0	0	Health Centre III	0	0	0	72	1032	72	1032	72	1032	Mbarara City
Mbarara City	Rwemigyina HC II	oct	2021	0	0	0			0	0	0	0	0	Health Centre II	0	0	0	72	1032	72	1032	72	1032	Mbarara City
Mbarara City	Nyamitanga Govt HC III	oct	2021	0	0	0			0	0	0	0	0	Health Centre III	0	0	0	72	1032	72	1032	72	1032	Mbarara City
Mbarara City	Kamukuzi Division HC II	oct	2021	0	1	0			0	0	1	1	0	Health Centre II	0	0	1	72	1032	72	1032	72	1032	Mbarara City
Mbarara City	Nyakayojo HC III	oct	2021	0	0	0			0	0	0	0	0	Health Centre III	0	0	0	72	1032	72	1032	72	1032	Mbarara City
Mbarara City	Biharwe (Nyabuhama) HC III	oct	2021	0	0	0			0	0	0	0	0	Health Centre III	0	0	0	72	1032	72	1032	72	1032	Mbarara City
Mbarara City	Nyamityobora HC II	oct	2021	0	1	0			0	0	1	1	0	Health Centre II	0	0	1	72	1032	72	1032	72	1032	Mbarara City
Mbarara City	Rwemigyina HC II	sep	2021	0	0	0			0	0	0	0	0	Health Centre II	0	0	0	72	1032	72	1032	72	1032	Mbarara City
Mbarara City	Nyamitanga Govt HC III	sep	2021	0	1	0			0	0	1	1	0	Health Centre III	0	0	1	72	1032	72	1032	72	1032	Mbarara City
Mbarara City	Nyakayojo HC III	sep	2021	0	0	0			0	0	0	0	0	Health Centre III	0	0	0	72	1032	72	1032	72	1032	Mbarara City
Mbarara City	Nyamityobora HC II	sep	2021	0	0	0			0	0	0	0	0	Health Centre II	0	0	0	72	1032	72	1032	72	1032	Mbarara City
Mbarara City	Kamukuzi Division HC II	sep	2021	0	0	0			0	0	0	0	0	Health Centre II	0	0	0	72	1032	72	1032	72	1032	Mbarara City
Mbarara City	Biharwe (Nyabuhama) HC III	sep	2021	0	0	0			0	0	0	0	0	Health Centre III	0	0	0	72	1032	72	1032	72	1032	Mbarara City
Mbarara District	Rwemigyina HC II	apr	2018		1		0				1	1	0	Health Centre II	0		1	108	1032	108	1032	108	1032	Mbarara District
Mbarara District	Bubaare HC III	apr	2018		0		0				0	0	0	Health Centre III	0		0	108	1032	108	1032	108	1032	Mbarara District
Mbarara District	Bukiiro HC III	apr	2018		0		0				0	0	0	Health Centre III	0		0	108	1032	108	1032	108	1032	Mbarara District
Mbarara District	Mabira HC II	apr	2018		0		0				0	0	0	Health Centre II	0		0	108	1032	108	1032	108	1032	Mbarara District
Mbarara District	Nyakayojo HC III	apr	2018		0		0				0	0	0	Health Centre III	0		0	108	1032	108	1032	108	1032	Mbarara District
Mbarara District	Biharwe (Nyabuhama) HC III	apr	2018		0		0				0	0	0	Health Centre III	0		0	108	1032	108	1032	108	1032	Mbarara District
Mbarara District	Nyamityobora HC II	apr	2018		0		0				0	0	0	Health Centre II	0		0	108	1032	108	1032	108	1032	Mbarara District
Mbarara District	Kamukuzi Division HC II	apr	2018		0		0				0	0	0	Health Centre II	0		0	108	1032	108	1032	108	1032	Mbarara District
Mbarara District	Kagongi HC III	apr	2018		0		0				0	0	0	Health Centre III	0		0	108	1032	108	1032	108	1032	Mbarara District
Mbarara District	Kamukuzi Division HC II	aug	2018		1		0				1	1	0	Health Centre II	0		1	108	1032	108	1032	108	1032	Mbarara District
Mbarara District	Kagongi HC III	aug	2018		0		0				0	0	0	Health Centre III	0		0	108	1032	108	1032	108	1032	Mbarara District
Mbarara District	Biharwe (Nyabuhama) HC III	aug	2018		0		0				0	0	0	Health Centre III	0		0	108	1032	108	1032	108	1032	Mbarara District
Mbarara District	Nyamityobora HC II	aug	2018		0		0				0	0	0	Health Centre II	0		0	108	1032	108	1032	108	1032	Mbarara District
Mbarara District	Nyakayojo HC III	aug	2018		2		0				2	2	0	Health Centre III	0		2	108	1032	108	1032	108	1032	Mbarara District
Mbarara District	Bukiiro HC III	aug	2018		8		8				16	8	8	Health Centre III	0		8	108	1032	108	1032	108	1032	Mbarara District
Mbarara District	Rwemigyina HC II	aug	2018		0		0				0	0	0	Health Centre II	0		0	108	1032	108	1032	108	1032	Mbarara District
Mbarara District	Bubaare HC III	aug	2018		0		0				0	0	0	Health Centre III	0		0	108	1032	108	1032	108	1032	Mbarara District
Mbarara District	Mabira HC II	aug	2018		0		0				0	0	0	Health Centre II	0		0	108	1032	108	1032	108	1032	Mbarara District
Mbarara District	Bukiiro HC III	dec	2018		0		0				0	0	0	Health Centre III	0		0	108	1032	108	1032	108	1032	Mbarara District
Mbarara District	Mabira HC II	dec	2018		0		0				0	0	0	Health Centre II	0		0	108	1032	108	1032	108	1032	Mbarara District
Mbarara District	Biharwe (Nyabuhama) HC III	dec	2018		0		0				0	0	0	Health Centre III	0		0	108	1032	108	1032	108	1032	Mbarara District
Mbarara District	Nyakayojo HC III	dec	2018		0		0				0	0	0	Health Centre III	0		0	108	1032	108	1032	108	1032	Mbarara District
Mbarara District	Kamukuzi Division HC II	dec	2018		0		0				0	0	0	Health Centre II	0		0	108	1032	108	1032	108	1032	Mbarara District
Mbarara District	Rwemigyina HC II	dec	2018		0		0				0	0	0	Health Centre II	0		0	108	1032	108	1032	108	1032	Mbarara District
Mbarara District	Kagongi HC III	dec	2018		0		0				0	0	0	Health Centre III	0		0	108	1032	108	1032	108	1032	Mbarara District
Mbarara District	Nyamityobora HC II	dec	2018		0		0				0	0	0	Health Centre II	0		0	108	1032	108	1032	108	1032	Mbarara District
Mbarara District	Bubaare HC III	dec	2018		0		0				0	0	0	Health Centre III	0		0	108	1032	108	1032	108	1032	Mbarara District
Mbarara District	Mabira HC II	feb	2018		0		0				0	0	0	Health Centre II	0		0	108	1032	108	1032	108	1032	Mbarara District
Mbarara District	Bukiiro HC III	feb	2018		0		0				0	0	0	Health Centre III	0		0	108	1032	108	1032	108	1032	Mbarara District
Mbarara District	Bubaare HC III	feb	2018		0		0				0	0	0	Health Centre III	0		0	108	1032	108	1032	108	1032	Mbarara District
Mbarara District	Nyamityobora HC II	feb	2018		2		0				2	2	0	Health Centre II	0		2	108	1032	108	1032	108	1032	Mbarara District
Mbarara District	Kamukuzi Division HC II	feb	2018		0		0				0	0	0	Health Centre II	0		0	108	1032	108	1032	108	1032	Mbarara District
Mbarara District	Rwemigyina HC II	feb	2018		1		0				1	1	0	Health Centre II	0		1	108	1032	108	1032	108	1032	Mbarara District
Mbarara District	Kagongi HC III	feb	2018		0		0				0	0	0	Health Centre III	0		0	108	1032	108	1032	108	1032	Mbarara District
Mbarara District	Biharwe (Nyabuhama) HC III	feb	2018		0		0				0	0	0	Health Centre III	0		0	108	1032	108	1032	108	1032	Mbarara District
Mbarara District	Nyakayojo HC III	feb	2018		2		0				2	2	0	Health Centre III	0		2	108	1032	108	1032	108	1032	Mbarara District
Mbarara District	Bukiiro HC III	jan	2018		0		0				0	0	0	Health Centre III	0		0	108	1032	108	1032	108	1032	Mbarara District
Mbarara District	Kagongi HC III	jan	2018		0		0				0	0	0	Health Centre III	0		0	108	1032	108	1032	108	1032	Mbarara District
Mbarara District	Nyamityobora HC II	jan	2018		1		0				1	1	0	Health Centre II	0		1	108	1032	108	1032	108	1032	Mbarara District
Mbarara District	Bubaare HC III	jan	2018		0		0				0	0	0	Health Centre III	0		0	108	1032	108	1032	108	1032	Mbarara District
Mbarara District	Biharwe (Nyabuhama) HC III	jan	2018		0		0				0	0	0	Health Centre III	0		0	108	1032	108	1032	108	1032	Mbarara District
Mbarara District	Kamukuzi Division HC II	jan	2018		1		0				1	1	0	Health Centre II	0		1	108	1032	108	1032	108	1032	Mbarara District
Mbarara District	Rwemigyina HC II	jan	2018		1		0				1	1	0	Health Centre II	0		1	108	1032	108	1032	108	1032	Mbarara District
Mbarara District	Nyakayojo HC III	jan	2018		1		0				1	1	0	Health Centre III	0		1	108	1032	108	1032	108	1032	Mbarara District
Mbarara District	Mabira HC II	jan	2018		0		0				0	0	0	Health Centre II	0		0	108	1032	108	1032	108	1032	Mbarara District
Mbarara District	Mabira HC II	jul	2018	0	0		0				0	0	0	Health Centre II	0		0	108	1032	108	1032	108	1032	Mbarara District
Mbarara District	Kamukuzi Division HC II	jul	2018	0	1		0				1	1	0	Health Centre II	0		1	108	1032	108	1032	108	1032	Mbarara District
Mbarara District	Rwemigyina HC II	jul	2018	0	0		0				0	0	0	Health Centre II	0		0	108	1032	108	1032	108	1032	Mbarara District
Mbarara District	Kagongi HC III	jul	2018	0	0		0				0	0	0	Health Centre III	0		0	108	1032	108	1032	108	1032	Mbarara District
Mbarara District	Bubaare HC III	jul	2018	1	0		0				1	1	0	Health Centre III	0		1	108	1032	108	1032	108	1032	Mbarara District
Mbarara District	Nyamityobora HC II	jul	2018	1	2		0				3	3	0	Health Centre II	0		3	108	1032	108	1032	108	1032	Mbarara District
Mbarara District	Biharwe (Nyabuhama) HC III	jul	2018	0	0		0				0	0	0	Health Centre III	0		0	108	1032	108	1032	108	1032	Mbarara District
Mbarara District	Nyakayojo HC III	jul	2018	0	0		0				0	0	0	Health Centre III	0		0	108	1032	108	1032	108	1032	Mbarara District
Mbarara District	Bukiiro HC III	jul	2018	0	0		0				0	0	0	Health Centre III	0		0	108	1032	108	1032	108	1032	Mbarara District
Mbarara District	Kamukuzi Division HC II	jun	2018		0		0				0	0	0	Health Centre II	0		0	108	1032	108	1032	108	1032	Mbarara District
Mbarara District	Rwemigyina HC II	jun	2018		1		0				1	1	0	Health Centre II	0		1	108	1032	108	1032	108	1032	Mbarara District
Mbarara District	Biharwe (Nyabuhama) HC III	jun	2018		2		0				2	2	0	Health Centre III	0		2	108	1032	108	1032	108	1032	Mbarara District
Mbarara District	Mabira HC II	jun	2018		0		0				0	0	0	Health Centre II	0		0	108	1032	108	1032	108	1032	Mbarara District
Mbarara District	Nyakayojo HC III	jun	2018		0		0				0	0	0	Health Centre III	0		0	108	1032	108	1032	108	1032	Mbarara District
Mbarara District	Nyamityobora HC II	jun	2018		0		0				0	0	0	Health Centre II	0		0	108	1032	108	1032	108	1032	Mbarara District
Mbarara District	Bubaare HC III	jun	2018		0		0				0	0	0	Health Centre III	0		0	108	1032	108	1032	108	1032	Mbarara District
Mbarara District	Bukiiro HC III	jun	2018		0		0				0	0	0	Health Centre III	0		0	108	1032	108	1032	108	1032	Mbarara District
Mbarara District	Kagongi HC III	jun	2018		0		0				0	0	0	Health Centre III	0		0	108	1032	108	1032	108	1032	Mbarara District
Mbarara District	Kamukuzi Division HC II	mar	2018	0	2		0				2	2	0	Health Centre II	0		2	108	1032	108	1032	108	1032	Mbarara District
Mbarara District	Bukiiro HC III	mar	2018	0	0		0				0	0	0	Health Centre III	0		0	108	1032	108	1032	108	1032	Mbarara District
Mbarara District	Rwemigyina HC II	mar	2018	0	0		0				0	0	0	Health Centre II	0		0	108	1032	108	1032	108	1032	Mbarara District
Mbarara District	Mabira HC II	mar	2018	0	0		0				0	0	0	Health Centre II	0		0	108	1032	108	1032	108	1032	Mbarara District
Mbarara District	Nyakayojo HC III	mar	2018	0	0		0				0	0	0	Health Centre III	0		0	108	1032	108	1032	108	1032	Mbarara District
Mbarara District	Bubaare HC III	mar	2018	0	0		0				0	0	0	Health Centre III	0		0	108	1032	108	1032	108	1032	Mbarara District
Mbarara District	Kagongi HC III	mar	2018	0	0		0				0	0	0	Health Centre III	0		0	108	1032	108	1032	108	1032	Mbarara District
Mbarara District	Biharwe (Nyabuhama) HC III	mar	2018	0	2		0				2	2	0	Health Centre III	0		2	108	1032	108	1032	108	1032	Mbarara District
Mbarara District	Nyamityobora HC II	mar	2018	0	2		0				2	2	0	Health Centre II	0		2	108	1032	108	1032	108	1032	Mbarara District
Mbarara District	Biharwe (Nyabuhama) HC III	may	2018	0	0		0				0	0	0	Health Centre III	0		0	108	1032	108	1032	108	1032	Mbarara District
Mbarara District	Nyakayojo HC III	may	2018	0	0		0				0	0	0	Health Centre III	0		0	108	1032	108	1032	108	1032	Mbarara District
Mbarara District	Nyamityobora HC II	may	2018	0	1		0				1	1	0	Health Centre II	0		1	108	1032	108	1032	108	1032	Mbarara District
Mbarara District	Rwemigyina HC II	may	2018	0	0		0				0	0	0	Health Centre II	0		0	108	1032	108	1032	108	1032	Mbarara District
Mbarara District	Bukiiro HC III	may	2018	0	0		0				0	0	0	Health Centre III	0		0	108	1032	108	1032	108	1032	Mbarara District
Mbarara District	Kagongi HC III	may	2018	0	0		0				0	0	0	Health Centre III	0		0	108	1032	108	1032	108	1032	Mbarara District
Mbarara District	Kamukuzi Division HC II	may	2018	0	3		0				3	3	0	Health Centre II	0		3	108	1032	108	1032	108	1032	Mbarara District
Mbarara District	Bubaare HC III	may	2018	0	0		0				0	0	0	Health Centre III	0		0	108	1032	108	1032	108	1032	Mbarara District
Mbarara District	Mabira HC II	may	2018	0	0		0				0	0	0	Health Centre II	0		0	108	1032	108	1032	108	1032	Mbarara District
Mbarara District	Rwemigyina HC II	nov	2018	0	0		0				0	0	0	Health Centre II	0		0	108	1032	108	1032	108	1032	Mbarara District
Mbarara District	Nyamityobora HC II	nov	2018	0	0		0				0	0	0	Health Centre II	0		0	108	1032	108	1032	108	1032	Mbarara District
Mbarara District	Nyakayojo HC III	nov	2018	0	0		0				0	0	0	Health Centre III	0		0	108	1032	108	1032	108	1032	Mbarara District
Mbarara District	Bubaare HC III	nov	2018	0	0		0				0	0	0	Health Centre III	0		0	108	1032	108	1032	108	1032	Mbarara District
Mbarara District	Bukiiro HC III	nov	2018	0	0		0				0	0	0	Health Centre III	0		0	108	1032	108	1032	108	1032	Mbarara District
Mbarara District	Mabira HC II	nov	2018	0	0		0				0	0	0	Health Centre II	0		0	108	1032	108	1032	108	1032	Mbarara District
Mbarara District	Kamukuzi Division HC II	nov	2018	0	1		0				1	1	0	Health Centre II	0		1	108	1032	108	1032	108	1032	Mbarara District
Mbarara District	Biharwe (Nyabuhama) HC III	nov	2018	0	0		0				0	0	0	Health Centre III	0		0	108	1032	108	1032	108	1032	Mbarara District
Mbarara District	Kagongi HC III	nov	2018	0	0		0				0	0	0	Health Centre III	0		0	108	1032	108	1032	108	1032	Mbarara District
Mbarara District	Rwemigyina HC II	oct	2018		0		0				0	0	0	Health Centre II	0		0	108	1032	108	1032	108	1032	Mbarara District
Mbarara District	Nyakayojo HC III	oct	2018		2		0				2	2	0	Health Centre III	0		2	108	1032	108	1032	108	1032	Mbarara District
Mbarara District	Bukiiro HC III	oct	2018		0		0				0	0	0	Health Centre III	0		0	108	1032	108	1032	108	1032	Mbarara District
Mbarara District	Biharwe (Nyabuhama) HC III	oct	2018		0		0				0	0	0	Health Centre III	0		0	108	1032	108	1032	108	1032	Mbarara District
Mbarara District	Nyamityobora HC II	oct	2018		1		0				1	1	0	Health Centre II	0		1	108	1032	108	1032	108	1032	Mbarara District
Mbarara District	Bubaare HC III	oct	2018		0		0				0	0	0	Health Centre III	0		0	108	1032	108	1032	108	1032	Mbarara District
Mbarara District	Kagongi HC III	oct	2018		0		0				0	0	0	Health Centre III	0		0	108	1032	108	1032	108	1032	Mbarara District
Mbarara District	Mabira HC II	oct	2018		0		0				0	0	0	Health Centre II	0		0	108	1032	108	1032	108	1032	Mbarara District
Mbarara District	Kamukuzi Division HC II	oct	2018		1		0				1	1	0	Health Centre II	0		1	108	1032	108	1032	108	1032	Mbarara District
Mbarara District	Mabira HC II	sep	2018	0	0		0				0	0	0	Health Centre II	0		0	108	1032	108	1032	108	1032	Mbarara District
Mbarara District	Kagongi HC III	sep	2018	0	0		0				0	0	0	Health Centre III	0		0	108	1032	108	1032	108	1032	Mbarara District
Mbarara District	Biharwe (Nyabuhama) HC III	sep	2018	0	0		0				0	0	0	Health Centre III	0		0	108	1032	108	1032	108	1032	Mbarara District
Mbarara District	Bubaare HC III	sep	2018	0	0		0				0	0	0	Health Centre III	0		0	108	1032	108	1032	108	1032	Mbarara District
Mbarara District	Kamukuzi Division HC II	sep	2018	0	1		0				1	1	0	Health Centre II	0		1	108	1032	108	1032	108	1032	Mbarara District
Mbarara District	Nyakayojo HC III	sep	2018	0	0		0				0	0	0	Health Centre III	0		0	108	1032	108	1032	108	1032	Mbarara District
Mbarara District	Nyamityobora HC II	sep	2018	0	2		0				2	2	0	Health Centre II	0		2	108	1032	108	1032	108	1032	Mbarara District
Mbarara District	Rwemigyina HC II	sep	2018	0	0		0				0	0	0	Health Centre II	0		0	108	1032	108	1032	108	1032	Mbarara District
Mbarara District	Bukiiro HC III	sep	2018	0	0		0				0	0	0	Health Centre III	0		0	108	1032	108	1032	108	1032	Mbarara District
Mbarara District	Kagongi HC III	apr	2019		0		0				0	0	0	Health Centre III	0		0	108	1032	108	1032	108	1032	Mbarara District
Mbarara District	Kamukuzi Division HC II	apr	2019		0		0				0	0	0	Health Centre II	0		0	108	1032	108	1032	108	1032	Mbarara District
Mbarara District	Nyakayojo HC III	apr	2019		0		0				0	0	0	Health Centre III	0		0	108	1032	108	1032	108	1032	Mbarara District
Mbarara District	Biharwe (Nyabuhama) HC III	apr	2019		0		0				0	0	0	Health Centre III	0		0	108	1032	108	1032	108	1032	Mbarara District
Mbarara District	Rwemigyina HC II	apr	2019		0		0				0	0	0	Health Centre II	0		0	108	1032	108	1032	108	1032	Mbarara District
Mbarara District	Nyamityobora HC II	apr	2019		2		0				2	2	0	Health Centre II	0		2	108	1032	108	1032	108	1032	Mbarara District
Mbarara District	Bukiiro HC III	apr	2019		1		0				1	1	0	Health Centre III	0		1	108	1032	108	1032	108	1032	Mbarara District
Mbarara District	Bubaare HC III	apr	2019		0		0				0	0	0	Health Centre III	0		0	108	1032	108	1032	108	1032	Mbarara District
Mbarara District	Mabira HC II	apr	2019		0		0				0	0	0	Health Centre II	0		0	108	1032	108	1032	108	1032	Mbarara District
Mbarara District	Mabira HC II	aug	2019		0		0				0	0	0	Health Centre II	0		0	108	1032	108	1032	108	1032	Mbarara District
Mbarara District	Kamukuzi Division HC II	aug	2019		0		0				0	0	0	Health Centre II	0		0	108	1032	108	1032	108	1032	Mbarara District
Mbarara District	Bukiiro HC III	aug	2019		0		0				0	0	0	Health Centre III	0		0	108	1032	108	1032	108	1032	Mbarara District
Mbarara District	Nyamityobora HC II	aug	2019		2		0				2	2	0	Health Centre II	0		2	108	1032	108	1032	108	1032	Mbarara District
Mbarara District	Kagongi HC III	aug	2019		2		0				2	2	0	Health Centre III	0		2	108	1032	108	1032	108	1032	Mbarara District
Mbarara District	Nyakayojo HC III	aug	2019		0		0				0	0	0	Health Centre III	0		0	108	1032	108	1032	108	1032	Mbarara District
Mbarara District	Bubaare HC III	aug	2019		0		0				0	0	0	Health Centre III	0		0	108	1032	108	1032	108	1032	Mbarara District
Mbarara District	Rwemigyina HC II	aug	2019		0		0				0	0	0	Health Centre II	0		0	108	1032	108	1032	108	1032	Mbarara District
Mbarara District	Biharwe (Nyabuhama) HC III	aug	2019		1		0				1	1	0	Health Centre III	0		1	108	1032	108	1032	108	1032	Mbarara District
Mbarara District	Biharwe (Nyabuhama) HC III	dec	2019		0		0				0	0	0	Health Centre III	0		0	108	1032	108	1032	108	1032	Mbarara District
Mbarara District	Rwemigyina HC II	dec	2019		0		0				0	0	0	Health Centre II	0		0	108	1032	108	1032	108	1032	Mbarara District
Mbarara District	Bubaare HC III	dec	2019		0		0				0	0	0	Health Centre III	0		0	108	1032	108	1032	108	1032	Mbarara District
Mbarara District	Bukiiro HC III	dec	2019		0		0				0	0	0	Health Centre III	0		0	108	1032	108	1032	108	1032	Mbarara District
Mbarara District	Kagongi HC III	dec	2019		0		0				0	0	0	Health Centre III	0		0	108	1032	108	1032	108	1032	Mbarara District
Mbarara District	Mabira HC II	dec	2019		0		0				0	0	0	Health Centre II	0		0	108	1032	108	1032	108	1032	Mbarara District
Mbarara District	Kamukuzi Division HC II	dec	2019		0		0				0	0	0	Health Centre II	0		0	108	1032	108	1032	108	1032	Mbarara District
Mbarara District	Nyakayojo HC III	dec	2019		0		0				0	0	0	Health Centre III	0		0	108	1032	108	1032	108	1032	Mbarara District
Mbarara District	Nyamityobora HC II	dec	2019		0		0				0	0	0	Health Centre II	0		0	108	1032	108	1032	108	1032	Mbarara District
Mbarara District	Mabira HC II	feb	2019		0		0				0	0	0	Health Centre II	0		0	108	1032	108	1032	108	1032	Mbarara District
Mbarara District	Biharwe (Nyabuhama) HC III	feb	2019		0		0				0	0	0	Health Centre III	0		0	108	1032	108	1032	108	1032	Mbarara District
Mbarara District	Bubaare HC III	feb	2019		0		0				0	0	0	Health Centre III	0		0	108	1032	108	1032	108	1032	Mbarara District
Mbarara District	Bukiiro HC III	feb	2019		0		0				0	0	0	Health Centre III	0		0	108	1032	108	1032	108	1032	Mbarara District
Mbarara District	Nyakayojo HC III	feb	2019		0		0				0	0	0	Health Centre III	0		0	108	1032	108	1032	108	1032	Mbarara District
Mbarara District	Kamukuzi Division HC II	feb	2019		0		0				0	0	0	Health Centre II	0		0	108	1032	108	1032	108	1032	Mbarara District
Mbarara District	Nyamityobora HC II	feb	2019		0		0				0	0	0	Health Centre II	0		0	108	1032	108	1032	108	1032	Mbarara District
Mbarara District	Rwemigyina HC II	feb	2019		0		0				0	0	0	Health Centre II	0		0	108	1032	108	1032	108	1032	Mbarara District
Mbarara District	Kagongi HC III	feb	2019		0		0				0	0	0	Health Centre III	0		0	108	1032	108	1032	108	1032	Mbarara District
Mbarara District	Biharwe (Nyabuhama) HC III	jan	2019		0		0				0	0	0	Health Centre III	0		0	108	1032	108	1032	108	1032	Mbarara District
Mbarara District	Rwemigyina HC II	jan	2019		0		0				0	0	0	Health Centre II	0		0	108	1032	108	1032	108	1032	Mbarara District
Mbarara District	Nyakayojo HC III	jan	2019		0		0				0	0	0	Health Centre III	0		0	108	1032	108	1032	108	1032	Mbarara District
Mbarara District	Nyamityobora HC II	jan	2019		0		0				0	0	0	Health Centre II	0		0	108	1032	108	1032	108	1032	Mbarara District
Mbarara District	Kagongi HC III	jan	2019		0		0				0	0	0	Health Centre III	0		0	108	1032	108	1032	108	1032	Mbarara District
Mbarara District	Bukiiro HC III	jan	2019		0		0				0	0	0	Health Centre III	0		0	108	1032	108	1032	108	1032	Mbarara District
Mbarara District	Bubaare HC III	jan	2019		0		0				0	0	0	Health Centre III	0		0	108	1032	108	1032	108	1032	Mbarara District
Mbarara District	Mabira HC II	jan	2019		0		0				0	0	0	Health Centre II	0		0	108	1032	108	1032	108	1032	Mbarara District
Mbarara District	Kamukuzi Division HC II	jan	2019		0		0				0	0	0	Health Centre II	0		0	108	1032	108	1032	108	1032	Mbarara District
Mbarara District	Bubaare HC III	jul	2019	0	0		0				0	0	0	Health Centre III	0		0	108	1032	108	1032	108	1032	Mbarara District
Mbarara District	Kagongi HC III	jul	2019	0	0		0				0	0	0	Health Centre III	0		0	108	1032	108	1032	108	1032	Mbarara District
Mbarara District	Rwemigyina HC II	jul	2019	0	0		0				0	0	0	Health Centre II	0		0	108	1032	108	1032	108	1032	Mbarara District
Mbarara District	Bukiiro HC III	jul	2019	0	0		1				1	0	1	Health Centre III	0		0	108	1032	108	1032	108	1032	Mbarara District
Mbarara District	Biharwe (Nyabuhama) HC III	jul	2019	1	1		0				2	2	0	Health Centre III	0		2	108	1032	108	1032	108	1032	Mbarara District
Mbarara District	Nyakayojo HC III	jul	2019	1	2		0				3	3	0	Health Centre III	0		3	108	1032	108	1032	108	1032	Mbarara District
Mbarara District	Nyamityobora HC II	jul	2019	0	0		0				0	0	0	Health Centre II	0		0	108	1032	108	1032	108	1032	Mbarara District
Mbarara District	Mabira HC II	jul	2019	0	0		0				0	0	0	Health Centre II	0		0	108	1032	108	1032	108	1032	Mbarara District
Mbarara District	Kamukuzi Division HC II	jul	2019	0	0		0				0	0	0	Health Centre II	0		0	108	1032	108	1032	108	1032	Mbarara District
Mbarara District	Bubaare HC III	jun	2019		0		0				0	0	0	Health Centre III	0		0	108	1032	108	1032	108	1032	Mbarara District
Mbarara District	Biharwe (Nyabuhama) HC III	jun	2019		2		0				2	2	0	Health Centre III	0		2	108	1032	108	1032	108	1032	Mbarara District
Mbarara District	Kamukuzi Division HC II	jun	2019		0		0				0	0	0	Health Centre II	0		0	108	1032	108	1032	108	1032	Mbarara District
Mbarara District	Nyakayojo HC III	jun	2019		1		0				1	1	0	Health Centre III	0		1	108	1032	108	1032	108	1032	Mbarara District
Mbarara District	Mabira HC II	jun	2019		0		0				0	0	0	Health Centre II	0		0	108	1032	108	1032	108	1032	Mbarara District
Mbarara District	Nyamityobora HC II	jun	2019		0		0				0	0	0	Health Centre II	0		0	108	1032	108	1032	108	1032	Mbarara District
Mbarara District	Bukiiro HC III	jun	2019		0		0				0	0	0	Health Centre III	0		0	108	1032	108	1032	108	1032	Mbarara District
Mbarara District	Rwemigyina HC II	jun	2019		0		0				0	0	0	Health Centre II	0		0	108	1032	108	1032	108	1032	Mbarara District
Mbarara District	Kagongi HC III	jun	2019		0		0				0	0	0	Health Centre III	0		0	108	1032	108	1032	108	1032	Mbarara District
Mbarara District	Mabira HC II	mar	2019	0	0		0				0	0	0	Health Centre II	0		0	108	1032	108	1032	108	1032	Mbarara District
Mbarara District	Nyamityobora HC II	mar	2019	0	1		0				1	1	0	Health Centre II	0		1	108	1032	108	1032	108	1032	Mbarara District
Mbarara District	Kamukuzi Division HC II	mar	2019	0	0		0				0	0	0	Health Centre II	0		0	108	1032	108	1032	108	1032	Mbarara District
Mbarara District	Rwemigyina HC II	mar	2019	0	0		0				0	0	0	Health Centre II	0		0	108	1032	108	1032	108	1032	Mbarara District
Mbarara District	Bukiiro HC III	mar	2019	0	0		0				0	0	0	Health Centre III	0		0	108	1032	108	1032	108	1032	Mbarara District
Mbarara District	Biharwe (Nyabuhama) HC III	mar	2019	0	0		0				0	0	0	Health Centre III	0		0	108	1032	108	1032	108	1032	Mbarara District
Mbarara District	Kagongi HC III	mar	2019	0	0		0				0	0	0	Health Centre III	0		0	108	1032	108	1032	108	1032	Mbarara District
Mbarara District	Nyakayojo HC III	mar	2019	0	0		0				0	0	0	Health Centre III	0		0	108	1032	108	1032	108	1032	Mbarara District
Mbarara District	Bubaare HC III	mar	2019	0	0		0				0	0	0	Health Centre III	0		0	108	1032	108	1032	108	1032	Mbarara District
Mbarara District	Biharwe (Nyabuhama) HC III	may	2019	0	0		0				0	0	0	Health Centre III	0		0	108	1032	108	1032	108	1032	Mbarara District
Mbarara District	Bubaare HC III	may	2019	0	0		0				0	0	0	Health Centre III	0		0	108	1032	108	1032	108	1032	Mbarara District
Mbarara District	Nyamityobora HC II	may	2019	0	0		0				0	0	0	Health Centre II	0		0	108	1032	108	1032	108	1032	Mbarara District
Mbarara District	Kagongi HC III	may	2019	0	0		0				0	0	0	Health Centre III	0		0	108	1032	108	1032	108	1032	Mbarara District
Mbarara District	Rwemigyina HC II	may	2019	0	0		0				0	0	0	Health Centre II	0		0	108	1032	108	1032	108	1032	Mbarara District
Mbarara District	Bukiiro HC III	may	2019	0	0		0				0	0	0	Health Centre III	0		0	108	1032	108	1032	108	1032	Mbarara District
Mbarara District	Nyakayojo HC III	may	2019	0	0		0				0	0	0	Health Centre III	0		0	108	1032	108	1032	108	1032	Mbarara District
Mbarara District	Kamukuzi Division HC II	may	2019	0	0		0				0	0	0	Health Centre II	0		0	108	1032	108	1032	108	1032	Mbarara District
Mbarara District	Mabira HC II	may	2019	0	0		0				0	0	0	Health Centre II	0		0	108	1032	108	1032	108	1032	Mbarara District
Mbarara District	Kagongi HC III	nov	2019	0	0		0				0	0	0	Health Centre III	0		0	108	1032	108	1032	108	1032	Mbarara District
Mbarara District	Mabira HC II	nov	2019	0	0		0				0	0	0	Health Centre II	0		0	108	1032	108	1032	108	1032	Mbarara District
Mbarara District	Nyamityobora HC II	nov	2019	0	0		0				0	0	0	Health Centre II	0		0	108	1032	108	1032	108	1032	Mbarara District
Mbarara District	Kamukuzi Division HC II	nov	2019	0	0		0				0	0	0	Health Centre II	0		0	108	1032	108	1032	108	1032	Mbarara District
Mbarara District	Bukiiro HC III	nov	2019	0	0		0				0	0	0	Health Centre III	0		0	108	1032	108	1032	108	1032	Mbarara District
Mbarara District	Rwemigyina HC II	nov	2019	0	0		0				0	0	0	Health Centre II	0		0	108	1032	108	1032	108	1032	Mbarara District
Mbarara District	Bubaare HC III	nov	2019	0	0		0				0	0	0	Health Centre III	0		0	108	1032	108	1032	108	1032	Mbarara District
Mbarara District	Biharwe (Nyabuhama) HC III	nov	2019	0	0		0				0	0	0	Health Centre III	0		0	108	1032	108	1032	108	1032	Mbarara District
Mbarara District	Nyakayojo HC III	nov	2019	0	0		0				0	0	0	Health Centre III	0		0	108	1032	108	1032	108	1032	Mbarara District
Mbarara District	Mabira HC II	oct	2019		0		0				0	0	0	Health Centre II	0		0	108	1032	108	1032	108	1032	Mbarara District
Mbarara District	Bukiiro HC III	oct	2019		0		1				1	0	1	Health Centre III	0		0	108	1032	108	1032	108	1032	Mbarara District
Mbarara District	Kagongi HC III	oct	2019		0		0				0	0	0	Health Centre III	0		0	108	1032	108	1032	108	1032	Mbarara District
Mbarara District	Bubaare HC III	oct	2019		0		0				0	0	0	Health Centre III	0		0	108	1032	108	1032	108	1032	Mbarara District
Mbarara District	Biharwe (Nyabuhama) HC III	oct	2019		1		0				1	1	0	Health Centre III	0		1	108	1032	108	1032	108	1032	Mbarara District
Mbarara District	Nyakayojo HC III	oct	2019		0		0				0	0	0	Health Centre III	0		0	108	1032	108	1032	108	1032	Mbarara District
Mbarara District	Rwemigyina HC II	oct	2019		1		0				1	1	0	Health Centre II	0		1	108	1032	108	1032	108	1032	Mbarara District
Mbarara District	Nyamityobora HC II	oct	2019		0		0				0	0	0	Health Centre II	0		0	108	1032	108	1032	108	1032	Mbarara District
Mbarara District	Kamukuzi Division HC II	oct	2019		0		0				0	0	0	Health Centre II	0		0	108	1032	108	1032	108	1032	Mbarara District
Mbarara District	Rwemigyina HC II	sep	2019	0	0		0				0	0	0	Health Centre II	0		0	108	1032	108	1032	108	1032	Mbarara District
Mbarara District	Bukiiro HC III	sep	2019	0	0		0				0	0	0	Health Centre III	0		0	108	1032	108	1032	108	1032	Mbarara District
Mbarara District	Nyamityobora HC II	sep	2019	0	3		0				3	3	0	Health Centre II	0		3	108	1032	108	1032	108	1032	Mbarara District
Mbarara District	Nyakayojo HC III	sep	2019	0	0		0				0	0	0	Health Centre III	0		0	108	1032	108	1032	108	1032	Mbarara District
Mbarara District	Kagongi HC III	sep	2019	0	0		0				0	0	0	Health Centre III	0		0	108	1032	108	1032	108	1032	Mbarara District
Mbarara District	Biharwe (Nyabuhama) HC III	sep	2019	0	0		0				0	0	0	Health Centre III	0		0	108	1032	108	1032	108	1032	Mbarara District
Mbarara District	Mabira HC II	sep	2019	0	0		0				0	0	0	Health Centre II	0		0	108	1032	108	1032	108	1032	Mbarara District
Mbarara District	Kamukuzi Division HC II	sep	2019	0	0		0				0	0	0	Health Centre II	0		0	108	1032	108	1032	108	1032	Mbarara District
Mbarara District	Bubaare HC III	sep	2019	0	0		0				0	0	0	Health Centre III	0		0	108	1032	108	1032	108	1032	Mbarara District
Mbarara District	Nyamityobora HC II	apr	2020	0	0	0		0	0	0	0	0	0	Health Centre II	0	0	0	108	1032	108	1032	108	1032	Mbarara District
Mbarara District	Bukiiro HC III	apr	2020	0	0	0		0	0	0	0	0	0	Health Centre III	0	0	0	108	1032	108	1032	108	1032	Mbarara District
Mbarara District	Kamukuzi Division HC II	apr	2020	0	0	0		0	0	0	0	0	0	Health Centre II	0	0	0	108	1032	108	1032	108	1032	Mbarara District
Mbarara District	Bubaare HC III	apr	2020	0	4	0		0	0	0	4	4	0	Health Centre III	0	0	4	108	1032	108	1032	108	1032	Mbarara District
Mbarara District	Nyakayojo HC III	apr	2020	0	0	0		0	0	0	0	0	0	Health Centre III	0	0	0	108	1032	108	1032	108	1032	Mbarara District
Mbarara District	Rwemigyina HC II	apr	2020	0	0	0		0	0	0	0	0	0	Health Centre II	0	0	0	108	1032	108	1032	108	1032	Mbarara District
Mbarara District	Kagongi HC III	apr	2020	0	1	0		0	0	0	1	1	0	Health Centre III	0	0	1	108	1032	108	1032	108	1032	Mbarara District
[truncated: 2,129 more rows]
